# Supplementary material for: Identification of macrophage-related genes in sepsis-induced ARDS using bioinformatics and machine learning
Source: Sci Rep. 2023 Jun 19;13:9876. doi: 10.1038/s41598-023-37162-5 (PMC10279743; doi:10.1038/s41598-023-37162-5)
Supplement: Supplementary file 2 — Supplementary Table S1. [file 41598_2023_37162_MOESM2_ESM.xlsx]

## Sheet: Sheet1
Supplementary Table S1: Differentially expressed genes between the sepsis group and control group in the GSE32707 dataset.
Gene	logFC	AveExpr	t	P.Value	adj.P.Val	B	Change
ADORA2A	1.09766	8.46124	7.45968	4.7547e-11	4.07013e-07	14.8017	UP
RNASE2	2.23958	10.6289	7.35507	7.78786e-11	4.07013e-07	14.3346	UP
NKG7	2.44321	11.1032	7.12548	2.28698e-10	7.96821e-07	13.3148	UP
MYO1F	1.42485	9.41813	6.84016	8.61616e-10	1.80121e-06	12.0592	UP
CEACAM3	1.14478	7.82755	6.74023	1.36617e-09	2.59635e-06	11.6229	UP
CCL5	2.04948	10.2873	6.61772	2.39732e-09	2.948e-06	11.0908	UP
CST7	2.33007	11.0783	6.59729	2.63209e-09	2.98746e-06	11.0024	UP
VSTM1	1.10364	8.13339	6.58449	2.79075e-09	2.98746e-06	10.947	UP
TRIM21	1.00033	9.0751	6.51607	3.81304e-09	3.4269e-06	10.6517	UP
BPI	1.81498	8.57414	6.49109	4.27228e-09	3.43508e-06	10.5441	UP
SYTL1	1.05304	8.1198	6.46026	4.91489e-09	3.66949e-06	10.4116	UP
LCN2	2.50835	11.2904	6.41626	6.00056e-09	4.18139e-06	10.2228	UP
RPL10A	-1.41377	9.43112	-6.37382	7.2713e-09	4.60626e-06	10.0412	DOWN
PGLYRP1	2.41099	10.7253	6.3443	8.30873e-09	4.75966e-06	9.91505	UP
NR2F6	-1.25978	7.03788	-6.3023	1.00404e-08	5.11939e-06	9.73605	DOWN
MAP3K2	1.10271	8.9045	6.2591	1.21938e-08	5.58172e-06	9.55234	UP
S1PR4	1.71037	10.4142	6.25749	1.22822e-08	5.58172e-06	9.54552	UP
ARPC1B	1.36618	10.8455	6.23856	1.33719e-08	5.94763e-06	9.46516	UP
MYC	-1.21783	8.53583	-6.14178	2.06184e-08	6.99086e-06	9.05588	DOWN
OSCAR	1.32438	9.31451	6.129	2.18268e-08	7.13973e-06	9.00207	UP
SORD	-1.18092	9.10959	-6.11652	2.30756e-08	7.26636e-06	8.94949	DOWN
FCER1G	2.61195	11.7409	6.11446	2.32885e-08	7.26636e-06	8.94081	UP
FES	1.44479	9.66194	6.10652	2.41267e-08	7.36958e-06	8.9074	UP
HK3	1.82663	10.3504	6.08122	2.70004e-08	7.73209e-06	8.80108	UP
CAMP	2.5143	9.9782	6.04126	3.22402e-08	8.0259e-06	8.63352	UP
CTXN1	-1.12356	6.83959	-6.03767	3.27587e-08	8.0259e-06	8.61845	DOWN
TCEAL4	-1.39657	8.10748	-6.03061	3.37989e-08	8.0259e-06	8.58892	DOWN
EEF1A2	-1.28149	7.0774	-6.02405	3.47963e-08	8.04452e-06	8.56145	DOWN
PLAC8	1.83596	10.2905	6.01317	3.65123e-08	8.29663e-06	8.51599	UP
PFAS	-1.31603	7.07034	-6.0071	3.7507e-08	8.43102e-06	8.4906	DOWN
ACAP1	1.39617	9.01266	5.99564	3.94567e-08	8.77492e-06	8.44274	UP
JUP	-1.11256	7.11183	-5.98656	4.10726e-08	9.03812e-06	8.40483	DOWN
S100A8	2.65774	13.4289	5.96186	4.58037e-08	9.59675e-06	8.30187	UP
LAMA5	-1.59845	7.44094	-5.951	4.80513e-08	9.59675e-06	8.25664	DOWN
SIK1	-1.05636	6.72499	-5.95029	4.82018e-08	9.59675e-06	8.25368	DOWN
CCDC86	-1.21468	7.51458	-5.92006	5.50637e-08	1.04646e-05	8.12801	DOWN
MSRB1	1.53338	12.8092	5.90799	5.80649e-08	1.05552e-05	8.07791	UP
LEPROT	1.18753	9.10195	5.87811	6.62057e-08	1.08127e-05	7.95405	UP
ID3	-1.34845	7.19449	-5.85518	7.32045e-08	1.11704e-05	7.85919	DOWN
TLR5	1.52913	9.56172	5.83762	7.90508e-08	1.17203e-05	7.78668	UP
TNFSF13B	1.68455	10.3387	5.83147	8.12042e-08	1.18096e-05	7.76131	UP
EI24	-1.02575	7.49161	-5.81457	8.74289e-08	1.22374e-05	7.69161	DOWN
RNASE3	1.81715	8.33189	5.80451	9.13523e-08	1.25639e-05	7.65019	UP
HBB	1.88647	14.3984	5.79613	9.47534e-08	1.27215e-05	7.61569	UP
SLF1	-1.01137	7.1567	-5.7868	9.86874e-08	1.30554e-05	7.57731	DOWN
GMFG	1.90983	10.8317	5.77994	1.01684e-07	1.32031e-05	7.54909	UP
PRPF19	-1.00355	7.91768	-5.77185	1.05331e-07	1.35922e-05	7.51584	DOWN
CFP	1.144	9.049	5.75099	1.15334e-07	1.42666e-05	7.43025	UP
CA9	-1.11032	6.64989	-5.74009	1.20928e-07	1.44656e-05	7.38557	DOWN
RRAGD	1.09152	8.85192	5.71084	1.37295e-07	1.51947e-05	7.26584	UP
RGL4	1.6364	10.0735	5.70625	1.40051e-07	1.52384e-05	7.24709	UP
DKC1	-1.16779	8.59946	-5.70401	1.41418e-07	1.52384e-05	7.23793	DOWN
FCGR1CP	1.18976	8.56842	5.70283	1.42142e-07	1.52384e-05	7.23312	UP
S100A9	2.25885	14.0051	5.68979	1.50395e-07	1.54286e-05	7.17989	UP
ALDH7A1	-1.27603	6.78874	-5.66749	1.65616e-07	1.62534e-05	7.08898	DOWN
DUSP18	1.04545	8.70037	5.6515	1.7746e-07	1.63447e-05	7.02385	UP
TYROBP	2.64567	12.9608	5.64779	1.80322e-07	1.63447e-05	7.00877	UP
SASH3	1.33263	9.1751	5.64332	1.83829e-07	1.63447e-05	6.99061	UP
AIF1	1.63882	10.0903	5.64121	1.85509e-07	1.63447e-05	6.98203	UP
LST1	1.66013	10.0561	5.6366	1.89231e-07	1.63447e-05	6.9633	UP
GAL	-1.75782	6.9094	-5.6312	1.9369e-07	1.63558e-05	6.94135	DOWN
SOWAHC	-1.28857	7.04047	-5.6302	1.94521e-07	1.63558e-05	6.93731	DOWN
NIBAN2	-1.21802	8.37608	-5.60539	2.16447e-07	1.71392e-05	6.83663	DOWN
PACSIN3	-1.16958	6.63607	-5.60257	2.1908e-07	1.71392e-05	6.82523	DOWN
CKB	-1.5145	6.90977	-5.60189	2.19723e-07	1.71392e-05	6.82247	DOWN
C4BPB	-1.27563	7.05066	-5.60083	2.20724e-07	1.71419e-05	6.81818	DOWN
GAGE12H	-1.72982	7.23958	-5.59927	2.22217e-07	1.71419e-05	6.81183	DOWN
SYDE1	-1.33374	7.18126	-5.59061	2.30632e-07	1.75962e-05	6.7768	DOWN
CAVIN1	-1.35923	6.79013	-5.58422	2.37048e-07	1.79546e-05	6.75094	DOWN
PYCARD	2.06368	11.1627	5.58329	2.37996e-07	1.79614e-05	6.74718	UP
TNFSF10	1.53014	9.93566	5.58092	2.40433e-07	1.80222e-05	6.73758	UP
GAGE6	-1.88883	6.87212	-5.57737	2.44121e-07	1.80222e-05	6.72323	DOWN
BZW2	-1.26446	7.69178	-5.57669	2.44837e-07	1.80222e-05	6.72047	DOWN
KRT7	-1.03409	6.6833	-5.57541	2.46182e-07	1.80577e-05	6.71531	DOWN
SRGN	2.51944	12.6423	5.57089	2.50998e-07	1.80808e-05	6.69705	UP
CREBRF	1.28869	8.96145	5.56084	2.62053e-07	1.811e-05	6.65643	UP
C1orf162	2.01861	11.6124	5.55904	2.64079e-07	1.811e-05	6.64918	UP
HCST	2.0437	11.3125	5.54637	2.78808e-07	1.88205e-05	6.59803	UP
NRGN	1.85408	10.5017	5.54076	2.85576e-07	1.90365e-05	6.57543	UP
LRRC25	1.09001	8.81931	5.5363	2.9108e-07	1.9161e-05	6.55745	UP
AHNAK2	-1.01201	7.02931	-5.53269	2.95603e-07	1.9161e-05	6.54292	DOWN
RETN	1.6059	8.87199	5.53179	2.96748e-07	1.9161e-05	6.53928	UP
TUBB3	-1.01388	6.63227	-5.53161	2.96973e-07	1.9161e-05	6.53856	DOWN
RPP40	-1.0846	7.6224	-5.52328	3.07736e-07	1.96134e-05	6.50503	DOWN
GEMIN4	-1.02192	7.34088	-5.52086	3.10931e-07	1.97569e-05	6.49529	DOWN
FOLR1	-2.11275	7.66979	-5.51871	3.13801e-07	1.97683e-05	6.48664	DOWN
COL4A5	-1.02425	6.54862	-5.51266	3.22005e-07	1.99064e-05	6.46233	DOWN
TPM2	-1.51205	7.11356	-5.51061	3.24842e-07	1.99144e-05	6.45406	DOWN
BCL6	1.8223	11.5328	5.50119	3.38156e-07	2.03486e-05	6.41622	UP
SH3BGRL3	1.4464	12.1787	5.49556	3.46366e-07	2.04069e-05	6.39363	UP
FERMT3	1.64304	9.84684	5.48767	3.58208e-07	2.08794e-05	6.36196	UP
TRIP13	-1.38602	7.39573	-5.48246	3.66254e-07	2.10345e-05	6.34104	DOWN
TSPAN8	-1.48902	7.16702	-5.48124	3.68156e-07	2.10345e-05	6.33616	DOWN
RNF24	1.22725	10.4837	5.47486	3.78294e-07	2.12989e-05	6.31058	UP
FSCN1	-1.30268	8.89421	-5.47056	3.85276e-07	2.14207e-05	6.29335	DOWN
CD300A	1.56531	9.50478	5.46802	3.8946e-07	2.15959e-05	6.28318	UP
GPX8	-1.02962	6.89612	-5.4623	3.99051e-07	2.18381e-05	6.26027	DOWN
S100A12	2.46888	11.3543	5.45636	4.09248e-07	2.21923e-05	6.23651	UP
ARHGDIB	2.56842	12.6858	5.44998	4.20496e-07	2.24258e-05	6.21098	UP
IGSF6	1.34576	8.75733	5.44372	4.3182e-07	2.26297e-05	6.18596	UP
HBA2	1.56342	14.291	5.43402	4.49958e-07	2.28082e-05	6.14722	UP
BRIX1	-1.31521	8.03325	-5.43311	4.51691e-07	2.28082e-05	6.1436	DOWN
PPBP	2.00397	10.552	5.4281	4.61382e-07	2.32008e-05	6.12361	UP
SFN	-1.4292	6.81221	-5.42494	4.67607e-07	2.32572e-05	6.111	DOWN
LCP1	2.41316	12.7667	5.4203	4.76881e-07	2.33471e-05	6.09251	UP
PITX1	-1.68989	6.908	-5.4181	4.81358e-07	2.34918e-05	6.08371	DOWN
ANTXR1	-1.07446	6.69228	-5.41614	4.8537e-07	2.35007e-05	6.07589	DOWN
FAM89B	1.08812	10.1802	5.41096	4.96117e-07	2.3733e-05	6.05528	UP
COL7A1	-1.17758	7.36032	-5.40868	5.00926e-07	2.37515e-05	6.0462	DOWN
MSLN	-1.26197	7.18854	-5.40599	5.06676e-07	2.37515e-05	6.03545	DOWN
NCF1	1.92911	11.1389	5.39659	5.27209e-07	2.45514e-05	5.99806	UP
ALX1	-1.05733	6.95645	-5.39481	5.31193e-07	2.46222e-05	5.99097	DOWN
NCF2	1.79441	10.9725	5.39011	5.41856e-07	2.4841e-05	5.97227	UP
AIMP2	-1.27715	8.48099	-5.38959	5.43051e-07	2.48413e-05	5.97019	DOWN
GLIPR1	1.49233	9.33857	5.389	5.44397e-07	2.48485e-05	5.96786	UP
RAB24	1.0633	10.9604	5.38604	5.51253e-07	2.4871e-05	5.95608	UP
CMTM2	1.96816	10.348	5.3855	5.52514e-07	2.4871e-05	5.95393	UP
POP5	-1.03571	7.38069	-5.38481	5.54118e-07	2.4871e-05	5.95121	DOWN
FGR	1.99218	11.442	5.38355	5.57082e-07	2.49375e-05	5.94618	UP
LAS1L	-1.02	7.63925	-5.37891	5.68087e-07	2.51009e-05	5.92777	DOWN
HCK	1.71205	10.8141	5.37883	5.68286e-07	2.51009e-05	5.92744	UP
MOCOS	-1.28984	6.64641	-5.37628	5.74437e-07	2.52281e-05	5.91731	DOWN
TNFAIP6	1.3101	9.41428	5.37477	5.7811e-07	2.53363e-05	5.91131	UP
PADI4	1.89621	11.0866	5.36988	5.90146e-07	2.55424e-05	5.89192	UP
ILVBL	-1.08734	7.16494	-5.3663	5.99137e-07	2.57186e-05	5.87769	DOWN
S100A16	-1.3246	6.74123	-5.36251	6.08768e-07	2.59076e-05	5.86268	DOWN
NQO1	-1.22348	7.61191	-5.35831	6.19642e-07	2.61161e-05	5.84602	DOWN
CORO1A	2.02289	11.3866	5.35007	6.41524e-07	2.65743e-05	5.81337	UP
RASIP1	-1.88966	7.44835	-5.32631	7.08949e-07	2.84217e-05	5.71934	DOWN
RFLNB	1.05993	8.51729	5.32606	7.09694e-07	2.84217e-05	5.71835	UP
ID1	-1.36298	6.72343	-5.32545	7.11528e-07	2.84407e-05	5.71593	DOWN
CLEC12A	1.60392	9.81906	5.32316	7.18388e-07	2.85228e-05	5.7069	UP
UTP4	-1.05796	7.671	-5.31889	7.3138e-07	2.87651e-05	5.69004	DOWN
CYBB	1.22955	9.3199	5.31791	7.34406e-07	2.87651e-05	5.68615	UP
PPP1R18	1.3161	10.8572	5.30791	7.65874e-07	2.95945e-05	5.64669	UP
HLA-C	1.39025	10.0132	5.30451	7.76885e-07	2.99051e-05	5.63326	UP
MRPS30	-1.37838	7.74302	-5.30338	7.80576e-07	2.99051e-05	5.6288	DOWN
ARHGAP4	1.16362	9.5697	5.29873	7.95936e-07	3.01432e-05	5.61047	UP
ITGB2	2.22879	12.8787	5.29607	8.04848e-07	3.02614e-05	5.6	UP
KYNU	-1.10744	8.23154	-5.28996	8.25709e-07	3.09118e-05	5.57593	DOWN
FCN1	2.31871	12.4776	5.27306	8.86222e-07	3.22664e-05	5.50942	UP
GLIPR2	2.16693	11.2783	5.27069	8.95066e-07	3.24287e-05	5.50008	UP
WAS	2.03827	11.7066	5.26855	9.03111e-07	3.25665e-05	5.49167	UP
HLA-B	2.08457	12.6605	5.26665	9.10311e-07	3.25857e-05	5.4842	UP
CPS1	-2.18864	7.45467	-5.25956	9.37676e-07	3.30559e-05	5.45635	DOWN
MS4A6A	1.67005	10.5756	5.25664	9.49173e-07	3.34048e-05	5.44489	UP
CGA	-1.3588	7.2919	-5.25389	9.60147e-07	3.36212e-05	5.43408	DOWN
TBC1D10C	1.60074	9.78138	5.24954	9.77727e-07	3.40252e-05	5.41702	UP
ARHGEF6	1.3708	9.71821	5.24901	9.79908e-07	3.40252e-05	5.41493	UP
RAC2	2.34722	12.2325	5.24879	9.80791e-07	3.40252e-05	5.41408	UP
ECHS1	-1.09478	8.2271	-5.24813	9.8349e-07	3.40252e-05	5.4115	DOWN
GAGE7	-1.14956	6.99956	-5.24784	9.84706e-07	3.40252e-05	5.41034	DOWN
ALOX5AP	2.44728	12.2979	5.24361	1.00221e-06	3.43463e-05	5.39377	UP
TEAD4	-1.01727	6.55206	-5.23337	1.04594e-06	3.52668e-05	5.35362	DOWN
TGFBR2	1.28329	9.87781	5.2311	1.05586e-06	3.54398e-05	5.34474	UP
FPR1	2.12541	12.1528	5.21964	1.10744e-06	3.66315e-05	5.29991	UP
SPI1	1.7418	10.8453	5.21899	1.11045e-06	3.6673e-05	5.29736	UP
ASAP1	1.18854	10.266	5.2164	1.12251e-06	3.68298e-05	5.28721	UP
HMGCS1	-1.05733	7.79272	-5.21532	1.12753e-06	3.68298e-05	5.28301	DOWN
MYD88	1.24729	9.52288	5.21401	1.13369e-06	3.69264e-05	5.27789	UP
FADS1	-1.16975	7.10828	-5.20905	1.15731e-06	3.74513e-05	5.25851	DOWN
NTS	-2.08056	7.47076	-5.20471	1.17841e-06	3.78687e-05	5.24153	DOWN
LILRB3	2.00031	11.5433	5.20384	1.18264e-06	3.7919e-05	5.23816	UP
CHFR	1.17432	9.38617	5.20092	1.19709e-06	3.83234e-05	5.22675	UP
ARHGAP30	1.62815	10.2134	5.19011	1.25204e-06	3.96575e-05	5.18457	UP
ITGB7	1.12755	8.7976	5.18217	1.29398e-06	4.01345e-05	5.15361	UP
KRT18	-2.08288	7.83632	-5.17837	1.31453e-06	4.05633e-05	5.13881	DOWN
RBMS1	1.21248	9.77457	5.17818	1.31557e-06	4.05633e-05	5.13806	UP
NNMT	-1.27414	6.67481	-5.17405	1.33826e-06	4.1021e-05	5.12199	DOWN
AVPI1	-1.78175	7.73323	-5.1714	1.35306e-06	4.11775e-05	5.11166	DOWN
CKAP4	1.22489	10.5442	5.16824	1.37087e-06	4.12346e-05	5.09937	UP
PARP1	-1.02024	9.08434	-5.16367	1.39705e-06	4.18416e-05	5.0816	DOWN
NCF1C	1.93599	10.7012	5.1551	1.44752e-06	4.30445e-05	5.04826	UP
C5AR1	1.55328	10.6777	5.15296	1.46034e-06	4.32414e-05	5.03998	UP
VNN2	2.23749	11.5607	5.15245	1.46342e-06	4.32712e-05	5.038	UP
IL17RA	1.30293	9.44719	5.1498	1.47957e-06	4.35665e-05	5.02768	UP
ARHGAP15	1.30494	10.066	5.14177	1.5295e-06	4.44704e-05	4.99651	UP
KRT8	-1.57105	7.71186	-5.13722	1.55848e-06	4.5e-05	4.97888	DOWN
SELL	2.18745	11.3874	5.13465	1.57515e-06	4.5342e-05	4.96888	UP
RNASEH2A	-1.0409	7.08973	-5.11678	1.69558e-06	4.77068e-05	4.89969	DOWN
CD53	1.48198	9.63209	5.11393	1.71563e-06	4.78841e-05	4.88865	UP
FASN	-1.62386	7.91586	-5.10449	1.78365e-06	4.90621e-05	4.85214	DOWN
VAMP5	1.12633	9.36819	5.10308	1.794e-06	4.9282e-05	4.8467	UP
RPF2	-1.00934	7.3932	-5.10184	1.8032e-06	4.94048e-05	4.8419	DOWN
CSF3R	1.60175	9.5926	5.09881	1.82581e-06	4.97635e-05	4.8302	UP
AIM2	1.03371	8.20555	5.08665	1.91941e-06	5.17077e-05	4.78326	UP
TMEM97	-1.27987	7.37058	-5.08554	1.92822e-06	5.17848e-05	4.77896	DOWN
NSUN2	-1.09165	8.69131	-5.07108	2.04617e-06	5.40306e-05	4.72323	DOWN
HP	1.6164	8.86127	5.06925	2.06158e-06	5.42788e-05	4.71618	UP
ITM2A	1.27742	8.96141	5.06127	2.13017e-06	5.56641e-05	4.68546	UP
VARS1	-1.0974	7.55409	-5.05999	2.1414e-06	5.57483e-05	4.68053	DOWN
CTSG	1.59224	8.48058	5.05824	2.1568e-06	5.60794e-05	4.6738	UP
MCEMP1	2.02261	10.4645	5.05732	2.16494e-06	5.61827e-05	4.67026	UP
DDIT4	-1.44657	9.21365	-5.04836	2.24587e-06	5.76072e-05	4.63582	DOWN
ANKRD22	1.04983	7.93418	5.04043	2.31992e-06	5.91438e-05	4.60537	UP
SLA	1.57344	10.4103	5.03803	2.34276e-06	5.94614e-05	4.59618	UP
SLC27A2	-1.15272	6.91078	-5.03793	2.34376e-06	5.94614e-05	4.59578	DOWN
CYBC1	1.15663	10.0459	5.03397	2.38198e-06	6.01392e-05	4.5806	UP
CTSD	1.03576	10.0516	5.02393	2.48179e-06	6.19922e-05	4.54208	UP
TNFRSF14	1.46411	10.3851	5.0239	2.48206e-06	6.19922e-05	4.54198	UP
WDR18	-1.04966	8.29377	-5.02092	2.51247e-06	6.23398e-05	4.53056	DOWN
KIAA0513	1.02106	8.99237	5.01293	2.59568e-06	6.36139e-05	4.49999	UP
NUP214	1.08226	10.9121	5.00498	2.6813e-06	6.48937e-05	4.46954	UP
LY96	1.44524	9.04015	4.9898	2.85227e-06	6.77577e-05	4.41156	UP
SAT1	1.51682	11.8482	4.98648	2.8911e-06	6.81058e-05	4.39887	UP
PAICS	-1.42659	7.8994	-4.983	2.93228e-06	6.88756e-05	4.38561	DOWN
MTF1	1.08095	8.94145	4.98096	2.95667e-06	6.92508e-05	4.37784	UP
PSMG1	-1.02884	7.28583	-4.97974	2.97144e-06	6.94831e-05	4.37317	DOWN
TSPAN32	1.28591	9.01619	4.97851	2.98626e-06	6.96738e-05	4.3685	UP
TCN1	1.58207	8.76395	4.97729	3.00117e-06	6.98546e-05	4.36383	UP
CFLAR	1.79032	11.1232	4.97421	3.03892e-06	7.05175e-05	4.35211	UP
NFKBIZ	1.16448	9.62913	4.97025	3.08826e-06	7.13107e-05	4.337	UP
CENPN	-1.50981	7.34243	-4.96034	3.21494e-06	7.33714e-05	4.29931	DOWN
PLBD1	1.90505	11.5962	4.95974	3.22278e-06	7.34701e-05	4.29702	UP
PARVG	1.33668	9.39316	4.95832	3.24143e-06	7.36478e-05	4.29161	UP
SLC7A5	-1.15806	8.35185	-4.95505	3.28472e-06	7.43954e-05	4.27917	DOWN
NLRP12	1.44869	10.0598	4.95416	3.29654e-06	7.45824e-05	4.2758	UP
JAML	1.88864	10.7384	4.94386	3.43715e-06	7.68489e-05	4.23664	UP
GAGE2B	-1.65761	7.3827	-4.92879	3.65331e-06	8.08174e-05	4.17947	DOWN
MNDA	1.80496	10.8823	4.92553	3.70179e-06	8.14928e-05	4.16711	UP
SIGLEC14	1.68158	10.4467	4.92252	3.74716e-06	8.18803e-05	4.15569	UP
TM4SF1	-2.26768	7.80044	-4.92244	3.74836e-06	8.18803e-05	4.15539	DOWN
MICAL1	1.04866	9.17012	4.91588	3.84894e-06	8.3294e-05	4.13057	UP
CBS	-1.10741	7.59424	-4.90776	3.97727e-06	8.54521e-05	4.09983	DOWN
PILRA	1.23603	8.91453	4.90323	4.0506e-06	8.64059e-05	4.08271	UP
TOMM40	-1.0081	8.17978	-4.88144	4.4223e-06	9.20799e-05	4.00045	DOWN
NDUFAF2	-1.14057	7.70105	-4.87973	4.45282e-06	9.2531e-05	3.994	DOWN
HLA-E	1.91267	12.2961	4.87839	4.47695e-06	9.29152e-05	3.98894	UP
AURKA	-1.14002	7.14759	-4.87081	4.61545e-06	9.4687e-05	3.9604	DOWN
LTF	1.46797	8.55604	4.86432	4.73739e-06	9.62009e-05	3.93597	UP
CD48	1.6294	9.95973	4.86302	4.76209e-06	9.64249e-05	3.9311	UP
FYB1	1.63287	10.1108	4.85014	5.01482e-06	0.000100297	3.88266	UP
AKNA	1.23447	10.117	4.83928	5.23798e-06	0.000103766	3.84189	UP
EVI2B	1.94345	11.6442	4.8233	5.58381e-06	0.000107883	3.78202	UP
ADAM8	1.27917	9.39102	4.82032	5.65086e-06	0.000108977	3.77085	UP
CYTH4	1.7632	10.4285	4.8166	5.7356e-06	0.000110408	3.75691	UP
ZNF467	1.4882	9.57095	4.81579	5.75398e-06	0.000110527	3.75392	UP
TUBA1C	-1.07562	10.1813	-4.80997	5.88937e-06	0.000111604	3.73214	DOWN
IL10RA	1.11023	8.67856	4.80971	5.89564e-06	0.000111604	3.73115	UP
ZBP1	1.02854	8.70971	4.79885	6.15657e-06	0.000115092	3.69061	UP
ANPEP	1.30386	9.52044	4.79641	6.21689e-06	0.00011569	3.68148	UP
ITGAL	1.05325	8.7235	4.79086	6.35608e-06	0.000116966	3.66076	UP
P2RY8	1.07596	9.19509	4.78737	6.44484e-06	0.000117977	3.64778	UP
CD37	1.5578	10.3179	4.78552	6.4925e-06	0.000118434	3.64088	UP
DEFA4	2.20835	9.34892	4.78147	6.59808e-06	0.000119895	3.62579	UP
PRDX4	-1.22581	8.59423	-4.77646	6.73109e-06	0.000121935	3.60711	DOWN
CD52	1.78282	10.6654	4.77242	6.84012e-06	0.000123515	3.59208	UP
ANTXR2	1.20699	8.94047	4.7655	7.03082e-06	0.000125522	3.56635	UP
SIGLEC10	1.48927	9.22299	4.76529	7.03683e-06	0.000125522	3.56555	UP
CMBL	-1.19569	7.81597	-4.75892	7.21704e-06	0.000128105	3.54189	DOWN
GBP2	1.54997	10.8186	4.7578	7.24935e-06	0.000128321	3.53771	UP
LAPTM5	1.74815	10.8915	4.73437	7.95493e-06	0.000136983	3.45083	UP
HAVCR2	1.05086	9.25861	4.73239	8.01768e-06	0.000137724	3.44348	UP
RNF130	1.13781	10.2331	4.73183	8.03537e-06	0.000137914	3.44142	UP
TNFSF14	1.13955	8.72461	4.72859	8.13892e-06	0.000139234	3.42944	UP
GPSM3	1.90945	11.103	4.72119	8.38075e-06	0.000142207	3.40206	UP
SCD	-1.75891	7.62588	-4.71923	8.44587e-06	0.00014308	3.39482	DOWN
IFITM1	1.12913	12.2883	4.71398	8.62293e-06	0.000145691	3.37542	UP
ICAM2	1.20789	8.95041	4.71384	8.62788e-06	0.000145691	3.37488	UP
ALOX5	1.98916	11.2687	4.70024	9.10387e-06	0.000151388	3.32467	UP
CD320	-1.00077	7.1605	-4.69685	9.22614e-06	0.000152468	3.3122	DOWN
C1QBP	-1.00345	9.46332	-4.69359	9.34544e-06	0.000154001	3.30019	DOWN
DPEP2	1.37837	10.0136	4.69176	9.41339e-06	0.000154612	3.29342	UP
AKR1C3	-1.02913	7.47699	-4.68632	9.6171e-06	0.000156728	3.27341	DOWN
KLF2	1.78225	12.172	4.68606	9.62688e-06	0.000156737	3.27246	UP
CA4	1.46022	9.9246	4.68571	9.64011e-06	0.00015683	3.27117	UP
PTAFR	1.02753	9.26792	4.68017	9.85288e-06	0.000159624	3.25077	UP
TMEM140	1.46478	9.53889	4.67336	1.01202e-05	0.000163082	3.22575	UP
ORM1	1.40715	9.24778	4.67322	1.01259e-05	0.000163082	3.22523	UP
FH	-1.14217	8.18	-4.67028	1.02436e-05	0.000164599	3.21442	DOWN
GIMAP4	1.5756	10.7203	4.6678	1.03441e-05	0.000165754	3.2053	UP
FCGR2A	1.72832	11.2917	4.66217	1.05752e-05	0.000167608	3.18465	UP
NDUFS8	-1.00305	10.3597	-4.65962	1.06819e-05	0.000168994	3.17527	DOWN
LYN	1.78338	11.4019	4.65666	1.08065e-05	0.000169943	3.16443	UP
SIGLEC5	1.12329	8.46216	4.65648	1.08144e-05	0.000169943	3.16375	UP
LMNA	-1.20538	8.56522	-4.65051	1.10704e-05	0.000172965	3.14189	DOWN
AQP9	2.14513	11.4868	4.65013	1.1087e-05	0.000173044	3.14049	UP
GZMK	1.16441	8.42815	4.65001	1.1092e-05	0.000173044	3.14007	UP
MMP9	2.07132	11.0509	4.64533	1.12974e-05	0.00017498	3.12293	UP
NIBAN1	1.63038	11.0117	4.64116	1.14836e-05	0.000177176	3.10766	UP
TNFRSF1B	1.72515	10.3731	4.63468	1.17787e-05	0.00018039	3.08396	UP
PHGDH	-1.52208	8.43562	-4.6328	1.18659e-05	0.00018146	3.07707	DOWN
TP53INP1	1.04345	9.14051	4.62968	1.20116e-05	0.000182734	3.06566	UP
LTB	1.32683	9.30195	4.62447	1.2259e-05	0.000185266	3.04662	UP
HSP90AB1	-1.13681	8.77914	-4.62307	1.23264e-05	0.000185785	3.0415	DOWN
GOT2	-1.06741	8.66893	-4.61573	1.26851e-05	0.000190342	3.01471	DOWN
GP9	1.37478	9.31173	4.61367	1.27873e-05	0.000191352	3.00722	UP
APBB1IP	1.48315	10.3965	4.61198	1.28719e-05	0.000192481	3.00106	UP
CXCR2	1.73888	11.0032	4.60853	1.30463e-05	0.000194254	2.9885	UP
CRISPLD2	1.36329	9.90533	4.60715	1.3117e-05	0.000195168	2.98345	UP
MS4A3	1.4257	8.5953	4.59632	1.36827e-05	0.000201009	2.94403	UP
BNIP3	-1.00711	7.68191	-4.59561	1.37206e-05	0.000201284	2.94144	DOWN
FOLR3	1.75957	10.1429	4.59025	1.40101e-05	0.000204141	2.92195	UP
PSTPIP1	1.06544	8.75681	4.58941	1.40561e-05	0.000204483	2.91889	UP
FCGRT	1.4904	10.692	4.58529	1.42834e-05	0.000207214	2.90391	UP
PLAAT4	1.3404	9.44117	4.58269	1.44284e-05	0.000209027	2.89448	UP
CLNS1A	-1.03646	8.51438	-4.58218	1.44573e-05	0.000209155	2.89262	DOWN
ICAM3	1.57016	12.0738	4.58178	1.44798e-05	0.000209337	2.89116	UP
NAXE	-1.05571	8.35265	-4.5758	1.48204e-05	0.000213375	2.86946	DOWN
POLD2	-1.36189	9.19714	-4.5684	1.52525e-05	0.000217648	2.84264	DOWN
CD247	1.50094	9.33706	4.56437	1.54933e-05	0.000220182	2.82802	UP
MRPL13	-1.05514	7.59444	-4.56154	1.56643e-05	0.000221408	2.81778	DOWN
FFAR2	1.56463	9.8797	4.56023	1.57442e-05	0.000222298	2.81303	UP
PLEK	1.65756	10.2743	4.55546	1.60381e-05	0.000225623	2.79578	UP
PTPRCAP	1.15236	8.46706	4.54979	1.63943e-05	0.000229246	2.77528	UP
DEF6	1.01996	9.37734	4.54738	1.65481e-05	0.000230815	2.76657	UP
MRPL3	-1.07721	8.72708	-4.54717	1.65617e-05	0.000230815	2.7658	DOWN
RPL21	-1.18939	10.6167	-4.5382	1.71469e-05	0.000237231	2.7334	DOWN
NCKAP1L	1.31142	9.43385	4.53403	1.74259e-05	0.000240137	2.71835	UP
RTRAF	-1.04548	8.5276	-4.53331	1.74746e-05	0.000240594	2.71575	DOWN
ABCA1	1.03905	8.71088	4.52856	1.77984e-05	0.000243365	2.69862	UP
P2RY13	1.54345	10.4842	4.52666	1.79298e-05	0.000244095	2.69176	UP
GVINP1	1.2239	9.2529	4.52536	1.80196e-05	0.000244928	2.6871	UP
ARHGAP9	1.67648	10.9735	4.51735	1.85859e-05	0.000250508	2.65824	UP
TFRC	-1.42521	8.73406	-4.51671	1.86321e-05	0.000250645	2.65593	DOWN
ASPM	-1.04226	7.40556	-4.5146	1.87842e-05	0.00025253	2.64834	DOWN
HBG2	2.31765	12.7835	4.51293	1.89052e-05	0.000253391	2.64235	UP
ZDHHC18	1.08857	9.67991	4.51266	1.8925e-05	0.000253444	2.64138	UP
CD74	1.8555	10.8308	4.50887	1.9204e-05	0.000256451	2.62773	UP
RHOG	1.2719	12.3562	4.50861	1.92231e-05	0.000256451	2.62681	UP
LILRA3	1.62317	9.84551	4.50529	1.9471e-05	0.000259097	2.61486	UP
VSIR	1.68109	10.4401	4.49573	2.02012e-05	0.000266607	2.58053	UP
HBG1	2.2754	12.5895	4.49102	2.05707e-05	0.000270119	2.56364	UP
CMTM7	1.2994	10.3381	4.48457	2.10874e-05	0.000275177	2.54051	UP
MPO	1.20673	7.99844	4.48215	2.12846e-05	0.000276886	2.53183	UP
LYZ	2.12154	12.3677	4.47981	2.14768e-05	0.000278597	2.52345	UP
TARS1	-1.08724	7.70829	-4.47189	2.21399e-05	0.0002836	2.49511	DOWN
NINJ2	1.24973	10.0108	4.47023	2.22814e-05	0.000285063	2.48918	UP
MARCKS	1.4579	9.87958	4.46276	2.29289e-05	0.000291917	2.46248	UP
CKS1B	-1.2597	8.06718	-4.46132	2.30557e-05	0.000293353	2.45734	DOWN
GZMB	1.20657	8.33364	4.45817	2.33351e-05	0.000295649	2.44612	UP
DYSF	1.62239	10.8844	4.44693	2.43615e-05	0.000305886	2.40602	UP
GIMAP7	1.30267	9.48689	4.44492	2.45495e-05	0.00030737	2.39885	UP
QPCT	1.43091	10.3013	4.44032	2.49855e-05	0.000310906	2.38245	UP
CYFIP2	1.03214	10.0738	4.4307	2.59209e-05	0.000318938	2.34822	UP
ZDHHC19	1.7258	8.95374	4.42993	2.59967e-05	0.000319682	2.3455	UP
CD14	1.68174	10.3447	4.42406	2.65856e-05	0.000325013	2.32464	UP
IL18RAP	1.64808	10.5608	4.42249	2.67453e-05	0.000326392	2.31906	UP
PLEKHO2	1.01849	8.87887	4.41566	2.74506e-05	0.000333248	2.29482	UP
NAGK	1.01982	9.96583	4.41397	2.76282e-05	0.000334434	2.28882	UP
RHPN2	-1.02599	7.217	-4.41353	2.76751e-05	0.000334807	2.28724	DOWN
LILRA2	1.63154	10.2603	4.40255	2.88558e-05	0.000345889	2.24834	UP
IL1B	1.18059	8.75343	4.39492	2.97054e-05	0.000353439	2.22133	UP
ALPL	2.08254	11.5792	4.38982	3.02865e-05	0.000358516	2.2033	UP
RASSF2	1.52908	10.7422	4.37951	3.14951e-05	0.000370932	2.16688	UP
LPXN	1.01631	9.47359	4.37817	3.16557e-05	0.000372129	2.16215	UP
AZU1	1.31507	8.31929	4.37755	3.17298e-05	0.000372647	2.15997	UP
HCLS1	1.94881	11.342	4.37349	3.22224e-05	0.000377372	2.14564	UP
EBNA1BP2	-1.00679	8.28925	-4.37207	3.23963e-05	0.000378984	2.14063	DOWN
MZB1	1.2146	8.25915	4.37077	3.25555e-05	0.000380421	2.13606	UP
LSP1	1.26989	9.63204	4.37009	3.26396e-05	0.000380912	2.13366	UP
CSE1L	-1.03605	8.6315	-4.36883	3.27965e-05	0.000381743	2.1292	DOWN
MMP8	1.15526	7.21832	4.36625	3.31187e-05	0.000384637	2.1201	UP
LAT2	1.27055	9.56686	4.35791	3.41795e-05	0.000394982	2.09077	UP
AARS1	-1.08381	9.16223	-4.35559	3.44808e-05	0.000397571	2.08261	DOWN
SIRPA	1.77003	10.7864	4.34587	3.57708e-05	0.000409522	2.04845	UP
HLA-F	1.19535	9.73122	4.33851	3.67786e-05	0.000418113	2.0226	UP
NPM3	-1.02447	7.8806	-4.33754	3.69134e-05	0.000419388	2.0192	DOWN
PPM1M	1.0912	10.0546	4.33349	3.74822e-05	0.000424007	2.00498	UP
ELANE	1.62898	9.13173	4.33191	3.7706e-05	0.000425848	1.99944	UP
TMEM71	1.35139	9.68683	4.32694	3.8418e-05	0.00043179	1.98205	UP
IL10RB	1.00287	9.38899	4.32151	3.92124e-05	0.000438595	1.96302	UP
LSM5	-1.10894	8.95963	-4.31891	3.95974e-05	0.000441956	1.95394	DOWN
AHSP	1.92122	11.5878	4.31754	3.98016e-05	0.000443524	1.94916	UP
MAP3K1	1.13928	10.1392	4.31405	4.03276e-05	0.000447953	1.93695	UP
NPL	1.06996	9.93696	4.30705	4.1403e-05	0.000457469	1.91249	UP
CD3D	1.31406	8.65966	4.30457	4.17898e-05	0.000460282	1.90384	UP
TMEM91	1.1945	9.76987	4.2945	4.3399e-05	0.00047439	1.86873	UP
RPS21	-1.27773	8.19279	-4.29096	4.39797e-05	0.000479351	1.85638	DOWN
PRSS21	-1.33965	7.54211	-4.28627	4.47587e-05	0.000486068	1.84006	DOWN
STXBP2	1.17938	10.9021	4.27598	4.6517e-05	0.000502812	1.80426	UP
PRDX1	-1.19787	10.3802	-4.26817	4.78959e-05	0.000513996	1.77713	DOWN
HBD	2.05358	12.2641	4.25504	5.03022e-05	0.000536241	1.7316	UP
CMTM6	1.00613	9.91612	4.25386	5.05226e-05	0.000538316	1.72754	UP
MBP	1.21232	10.1047	4.24262	5.26854e-05	0.000557665	1.68861	UP
HSPA9	-1.01466	8.79346	-4.24137	5.29313e-05	0.000558571	1.68429	DOWN
PIK3CD	1.00061	9.6674	4.22793	5.56449e-05	0.000581629	1.63788	UP
ISG20	1.26554	10.4991	4.22143	5.70044e-05	0.000592874	1.61548	UP
ITGA2B	1.04499	8.30325	4.22042	5.72169e-05	0.000594358	1.61202	UP
IRAK3	1.0169	9.00642	4.21927	5.74626e-05	0.000596156	1.60805	UP
GUSBP14	1.12637	9.61942	4.2152	5.83381e-05	0.00060464	1.59401	UP
FCGR3B	1.94003	11.6048	4.20663	6.02193e-05	0.000621297	1.56456	UP
LPAR2	1.08732	9.41876	4.19858	6.20428e-05	0.000636708	1.53689	UP
HBQ1	1.67865	11.1075	4.19845	6.20718e-05	0.000636708	1.53645	UP
GCA	1.826	11.2946	4.19687	6.24364e-05	0.000640054	1.53102	UP
CXCR1	1.40013	10.1508	4.19632	6.25646e-05	0.000640819	1.52912	UP
FGL2	1.4748	10.6594	4.19218	6.35282e-05	0.000647937	1.51494	UP
GZMA	1.3443	8.71221	4.1899	6.40677e-05	0.000653016	1.50709	UP
CEACAM8	1.57153	8.46541	4.18963	6.41299e-05	0.000653162	1.50619	UP
FBL	-1.03835	8.8865	-4.17523	6.76324e-05	0.000683352	1.45688	DOWN
NBPF9	1.22909	10.1342	4.17386	6.79748e-05	0.00068648	1.45219	UP
MXD1	1.47474	10.7291	4.17024	6.88899e-05	0.000694715	1.43979	UP
SYK	1.28869	9.56163	4.16295	7.07635e-05	0.000709681	1.41491	UP
RNASET2	1.2792	12.2439	4.15236	7.35754e-05	0.000730339	1.37879	UP
GZMH	1.28341	8.7342	4.14853	7.46203e-05	0.000739307	1.36572	UP
LILRA5	1.10897	8.6749	4.14796	7.4775e-05	0.000739788	1.3638	UP
TBXAS1	1.23485	10.0344	4.14673	7.51148e-05	0.000742798	1.3596	UP
CD2	1.07423	9.09202	4.14378	7.59319e-05	0.00074946	1.34957	UP
GBP5	1.12187	8.26294	4.13767	7.76551e-05	0.000762673	1.32878	UP
NFE2	1.42988	11.2588	4.13235	7.91861e-05	0.000774268	1.31069	UP
IMPDH2	-1.17653	8.9284	-4.1216	8.23665e-05	0.000799383	1.2742	DOWN
MRPL24	-1.02971	8.92387	-4.12013	8.28115e-05	0.000801841	1.26921	DOWN
JCHAIN	1.39249	7.77147	4.10765	8.66776e-05	0.000831954	1.22695	UP
LMO2	1.02063	8.84691	4.09969	8.9234e-05	0.000848697	1.20003	UP
CTSS	1.23539	9.20008	4.09275	9.15216e-05	0.000866905	1.1766	UP
PRC1	-1.04482	7.41163	-4.09203	9.17603e-05	0.000868379	1.17419	DOWN
PROK2	1.7213	10.9806	4.0906	9.22405e-05	0.000871346	1.16935	UP
CEACAM6	1.28111	8.12592	4.08295	9.48466e-05	0.000888736	1.14356	UP
CXCL16	1.00836	9.41566	4.07877	9.63013e-05	0.000899946	1.12947	UP
ITGAM	1.23862	10.0986	4.07274	9.84354e-05	0.000917838	1.10919	UP
TOP2A	-1.17906	7.16515	-4.07236	9.85702e-05	0.000918685	1.10792	DOWN
PECAM1	1.16127	10.0602	4.06777	0.000100228	0.000930819	1.09248	UP
DOCK2	1.12082	9.99828	4.06612	0.00010083	0.000934746	1.08694	UP
ATP5MC1	-1.02874	9.4158	-4.04932	0.000107164	0.000979995	1.03058	DOWN
RPL26	-1.48639	8.93295	-4.03478	0.000112956	0.0010209	0.981894	DOWN
OSTF1	1.03871	10.6391	4.0323	0.000113972	0.00102697	0.973618	UP
SORL1	1.50008	10.7484	4.03095	0.000114527	0.00103065	0.96912	UP
POLR2H	-1.03156	8.99565	-4.02035	0.000118996	0.00106172	0.933732	DOWN
GNAI2	1.04169	11.5863	4.01532	0.000121172	0.00107654	0.916979	UP
IRF9	1.08174	10.4216	4.01271	0.000122317	0.00108551	0.908289	UP
UBE2S	-1.05434	7.95554	-4.00885	0.00012403	0.00109787	0.895437	DOWN
ADAM19	1.14718	9.89185	3.99127	0.000132123	0.0011576	0.837028	UP
FGD3	1.4047	10.7946	3.99108	0.00013221	0.00115788	0.836415	UP
CTSB	1.07921	9.75931	3.97639	0.000139364	0.0012092	0.78774	UP
LRG1	1.08938	9.66787	3.97496	0.000140081	0.00121409	0.783	UP
SEMA4A	1.03464	9.87271	3.97436	0.000140379	0.00121617	0.781035	UP
TMEM154	1.18713	10.003	3.96885	0.000143177	0.00123488	0.762807	UP
TLR8	1.18651	9.93481	3.96123	0.000147132	0.00126057	0.737652	UP
TUBB1	1.20152	9.57054	3.95895	0.000148338	0.00126986	0.730116	UP
NUSAP1	-1.07727	7.42333	-3.95844	0.000148608	0.00127113	0.728434	DOWN
SSH2	1.17426	10.2619	3.94738	0.000154588	0.00131102	0.692017	UP
GSTP1	1.09207	10.216	3.94637	0.000155148	0.0013147	0.688678	UP
RIPOR2	1.51889	10.9667	3.94493	0.000155948	0.00132041	0.683932	UP
GYPC	1.98986	11.8825	3.93737	0.000160205	0.00134588	0.659077	UP
GINS2	-1.05435	7.18569	-3.91355	0.000174359	0.00143899	0.580976	DOWN
SGK1	-1.10497	9.45725	-3.90871	0.000177376	0.00145814	0.565156	DOWN
LYL1	1.60876	11.2805	3.89452	0.000186517	0.00152489	0.518822	UP
EMILIN2	1.05357	8.88933	3.88996	0.000189552	0.00154547	0.50394	UP
NINJ1	1.0634	10.7674	3.88071	0.000195844	0.00158625	0.473847	UP
MRPL36	-1.01548	8.92544	-3.8795	0.000196681	0.00159057	0.469913	DOWN
KCNJ2	1.04869	9.5683	3.87821	0.000197579	0.00159721	0.465718	UP
IFNGR1	1.16362	10.3144	3.8738	0.000200677	0.00161663	0.451379	UP
MX2	1.04114	9.84554	3.84478	0.000222243	0.00175851	0.357358	UP
CD93	1.19821	9.5255	3.82836	0.000235408	0.00183764	0.304378	UP
RGCC	1.23874	9.45502	3.82377	0.000239213	0.00186109	0.289619	UP
RAB11FIP1	1.07749	10.6517	3.82046	0.000241998	0.00187508	0.27897	UP
CDC20	-1.2279	7.53129	-3.81173	0.000249495	0.00192093	0.250894	DOWN
CCNB2	-1.00188	7.24572	-3.80921	0.000251692	0.00193442	0.24283	DOWN
HBM	1.84284	11.3215	3.80872	0.000252128	0.00193572	0.241238	UP
MRPS21	-1.04682	9.07074	-3.79258	0.000266705	0.00201732	0.189539	DOWN
CMC2	-1.11872	8.66953	-3.75515	0.000303686	0.00224887	0.0701845	DOWN
NAMPT	1.23535	10.2598	3.73991	0.000320098	0.00235125	0.0218376	UP
BOLA3	-1.02329	8.84463	-3.72376	0.0003384	0.00246232	-0.0292123	DOWN
ATP6V1B2	1.1499	11.5024	3.70162	0.000365131	0.00261675	-0.0989848	UP
HLA-H	1.02374	10.5456	3.7012	0.000365652	0.00261959	-0.100293	UP
COX7B	-1.05914	8.63503	-3.63454	0.000458888	0.00315043	-0.308469	DOWN
SLC15A3	1.09054	9.46409	3.62041	0.000481354	0.00326393	-0.35223	UP
VCAN	1.40092	10.2191	3.61613	0.000488351	0.00330174	-0.365439	UP
SLIRP	-1.20315	9.15265	-3.60157	0.000512926	0.00343787	-0.410365	DOWN
RPL23	-1.14557	9.9632	-3.55568	0.000598268	0.00389862	-0.551072	DOWN
NME1	-1.17769	9.31357	-3.54672	0.000616432	0.00399582	-0.578395	DOWN
YPEL3	1.24405	11.429	3.53146	0.000648559	0.00416473	-0.624787	UP
NBPF10	1.13971	10.1567	3.50289	0.000713039	0.00449249	-0.711279	UP
CHST15	1.03487	10.482	3.48951	0.000745255	0.00465889	-0.751578	UP
PIP4K2A	1.01579	11.9704	3.48914	0.000746164	0.00466185	-0.752689	UP
UBE2C	-1.04572	8.02878	-3.48726	0.000750819	0.00467696	-0.758359	DOWN
RGS18	1.04147	9.10669	3.44321	0.000867702	0.00526662	-0.890168	UP
ABTB1	1.04042	10.4121	3.44314	0.000867902	0.00526662	-0.890379	UP
SLC25A37	1.2578	11.9635	3.43979	0.000877468	0.00531233	-0.900357	UP
CLC	1.28553	9.467	3.42305	0.00092674	0.00554826	-0.950073	UP
STX11	1.03749	9.22176	3.41743	0.000943877	0.00562799	-0.96674	UP
PI3	1.39993	10.2922	3.38565	0.00104642	0.00615863	-1.0605	UP
TESC	1.09153	10.6469	3.37791	0.00107293	0.00629865	-1.08322	UP
ZFP36	1.00903	10.6361	3.37204	0.00109348	0.00640311	-1.10045	UP
MME	1.27995	9.52531	3.36017	0.00113612	0.00660842	-1.13519	UP
HLA-DRB5	1.30067	7.64665	3.31116	0.0013293	0.00754726	-1.27762	UP
RPL14	-1.01774	8.99799	-3.29471	0.00140075	0.00789718	-1.32505	DOWN
HLA-DRA	1.26897	11.1329	3.26864	0.00152146	0.00848615	-1.39987	UP
IRF1	1.10677	10.2442	3.25641	0.00158134	0.00875244	-1.43479	UP
ARG1	1.01338	8.80706	3.24494	0.00163955	0.00902918	-1.46747	UP
SLC7A7	1.0833	9.96828	3.22541	0.00174324	0.00951497	-1.52288	UP
MPP1	1.14122	10.6834	3.15425	0.00217521	0.0114715	-1.72255	UP
CA1	1.47734	10.553	2.98629	0.00362006	0.0176021	-2.17961	UP
MYL4	1.07992	10.0553	2.98178	0.00366904	0.0177961	-2.19162	UP
HLA-DPA1	1.15089	9.81484	2.96077	0.00390498	0.0186976	-2.24728	UP
R3HDM4	1.08677	12.5529	2.90719	0.0045716	0.021266	-2.38779	UP
ACSL1	1.04812	10.3365	2.81699	0.00593451	0.0266339	-2.61953	UP
TENT5C	1.22492	11.0105	2.60917	0.0105964	0.0430132	-3.13002	UP
GYPE	1.0119	9.83265	2.60787	0.0106337	0.0431395	-3.13309	UP

## Sheet: Sheet2
Supplementary Table S1: Differentially expressed genes between the sepsis-induced ARDS group and control group in the GSE32707 dataset
Gene	logFC	AveExpr	t	P.Value	adj.P.Val	B	Change
ADORA2A	1.18395	8.32716	6.44709	1.65522e-08	6.92049e-05	9.23301	UP
RETN	2.00649	8.81172	6.14004	5.64246e-08	0.000168508	8.09866	UP
P2RX1	1.25942	8.38785	6.07475	7.31186e-08	0.000191068	7.85889	UP
ZDHHC19	2.48444	9.04611	5.9243	1.32534e-07	0.000197882	7.30868	UP
BPI	1.86773	8.31594	5.90695	1.41909e-07	0.000197882	7.24546	UP
DIS3L	-1.05092	8.10962	-5.90681	1.41987e-07	0.000197882	7.24495	DOWN
LCN2	2.58896	10.9424	5.78085	2.32863e-07	0.000270445	6.78732	UP
MZB1	1.45728	8.18268	5.64667	3.93195e-07	0.00035738	6.30283	UP
MPO	1.64802	8.01989	5.55272	5.66208e-07	0.000443011	5.96565	UP
CDK2AP1	-1.45179	9.82788	-5.55002	5.72173e-07	0.000443011	5.95596	DOWN
TSPAN4	-1.18089	7.43439	-5.48153	7.45527e-07	0.000519508	5.71131	DOWN
TOMM20	-1.09049	7.57336	-5.3215	1.37804e-06	0.000652382	5.14361	DOWN
SORD	-1.40644	9.18139	-5.31492	1.41313e-06	0.000652382	5.12038	DOWN
AZU1	1.63187	8.26411	5.29965	1.49793e-06	0.000652382	5.06654	UP
CTSG	1.73184	8.29771	5.26238	1.72654e-06	0.000707712	4.93536	UP
CEBPE	1.06231	7.20827	5.2358	1.91019e-06	0.000739491	4.842	UP
FES	1.59023	9.50769	5.22908	1.95957e-06	0.000744815	4.81843	UP
IGLL3P	1.49806	7.50249	5.19666	2.21601e-06	0.000798719	4.70488	UP
TYMP	1.17373	8.4909	5.06749	3.6076e-06	0.00100556	4.25508	UP
STAT3	1.21107	9.36084	5.02252	4.2703e-06	0.0011072	4.09951	UP
MYC	-1.2943	8.68252	-4.98326	4.94519e-06	0.00118827	3.96419	DOWN
COL17A1	1.15395	7.64561	4.96977	5.20043e-06	0.00120794	3.91779	UP
TCEAL4	-1.53405	8.25299	-4.96506	5.29248e-06	0.00121582	3.90161	DOWN
LTF	1.72505	8.44907	4.95069	5.58345e-06	0.00122553	3.85227	UP
OSCAR	1.41628	9.15162	4.95024	5.59281e-06	0.00122553	3.85072	UP
BZW1	-1.03671	8.59127	-4.91618	6.34793e-06	0.00122553	3.73398	DOWN
MYO1F	1.39308	9.18073	4.8686	7.57191e-06	0.00128924	3.5715	UP
VSTM1	1.01442	7.91508	4.86812	7.58555e-06	0.00128924	3.56984	UP
PADI4	2.19488	10.9422	4.86299	7.73057e-06	0.00129443	3.5524	UP
NBDY	-1.19118	9.53104	-4.86051	7.8019e-06	0.00129443	3.54393	DOWN
MRPL3	-1.50947	8.68259	-4.85412	7.98838e-06	0.00129467	3.52217	DOWN
GPR84	1.042	7.85784	4.83932	8.43698e-06	0.00130059	3.47184	UP
ANKRD22	1.01033	7.74911	4.83817	8.47298e-06	0.00130059	3.46792	UP
MRI1	-1.07723	7.98883	-4.82365	8.93886e-06	0.00130059	3.41862	DOWN
NSA2	-1.08225	9.41848	-4.82304	8.95889e-06	0.00130059	3.41656	DOWN
MS4A3	1.44997	8.38251	4.80578	9.54703e-06	0.00134022	3.358	UP
SGK1	-1.69606	9.34294	-4.787	1.02293e-05	0.00134838	3.29444	DOWN
HNRNPA1P10	-1.02065	9.96777	-4.78124	1.04482e-05	0.00134838	3.27494	DOWN
EIF4A2	-1.14056	10.2585	-4.7779	1.05771e-05	0.00134838	3.26366	DOWN
HNRNPA1	-1.43766	8.86355	-4.77236	1.07944e-05	0.00134838	3.24494	DOWN
PRTN3	1.19106	7.33192	4.72265	1.29492e-05	0.00153398	3.07741	UP
DIMT1	-1.09428	7.82086	-4.69606	1.42684e-05	0.0015866	2.98815	DOWN
CEACAM1	1.16317	7.95845	4.689	1.46404e-05	0.00161935	2.96448	UP
KHDRBS1	-1.04332	9.82061	-4.68298	1.49651e-05	0.00164126	2.94429	DOWN
DEFA4	2.37482	9.08687	4.67463	1.54269e-05	0.00167473	2.91634	UP
ARHGAP4	1.37726	9.49081	4.65574	1.6523e-05	0.0016889	2.85321	UP
DKC1	-1.25789	8.732	-4.65202	1.67478e-05	0.0016961	2.84078	DOWN
RBBP7	-1.15328	7.84352	-4.62242	1.86453e-05	0.00181059	2.7421	DOWN
ROPN1L	1.26659	8.72315	4.61782	1.89583e-05	0.00181097	2.7268	UP
MRPL45	-1.13611	7.81629	-4.59898	2.02946e-05	0.00183767	2.66419	DOWN
BOD1	-1.02785	7.19217	-4.59232	2.07893e-05	0.00184603	2.64206	DOWN
PRPF19	-1.0451	8.04457	-4.59045	2.09297e-05	0.00184614	2.63587	DOWN
VMA21	-1.02237	8.10098	-4.58915	2.10282e-05	0.00184633	2.63156	DOWN
CLNS1A	-1.35407	8.51843	-4.58122	2.16384e-05	0.00184633	2.60527	DOWN
JUP	-1.114	7.27742	-4.56417	2.30098e-05	0.00185264	2.54881	DOWN
HP	1.6328	8.61747	4.56269	2.31325e-05	0.00185264	2.54392	UP
NSUN2	-1.27503	8.76864	-4.56089	2.32834e-05	0.00185264	2.53795	DOWN
RPL10A	-1.25927	9.7218	-4.55026	2.41906e-05	0.00188367	2.50283	DOWN
ELANE	1.92864	9.02107	4.54971	2.42386e-05	0.00188367	2.50101	UP
TCN1	1.63956	8.54397	4.53811	2.52705e-05	0.00192102	2.46271	UP
ADGRG3	1.34525	9.13256	4.53273	2.57638e-05	0.00194438	2.44496	UP
STRAP	-1.03913	8.9695	-4.52806	2.61993e-05	0.00195454	2.42957	DOWN
AHNAK	-1.10666	9.71762	-4.5214	2.68332e-05	0.00198215	2.40761	DOWN
RNASE3	1.62336	7.95735	4.51017	2.79348e-05	0.00203477	2.37066	UP
CAMP	2.17802	9.431	4.48911	3.01215e-05	0.00212733	2.30147	UP
HADH	-1.08477	7.76112	-4.4874	3.03058e-05	0.00213314	2.29587	DOWN
JCHAIN	1.46615	7.58978	4.4858	3.04803e-05	0.00213822	2.2906	UP
BRIX1	-1.46134	8.16297	-4.47965	3.11568e-05	0.00214617	2.27045	DOWN
ID3	-1.38094	7.38445	-4.47176	3.20473e-05	0.00217634	2.24459	DOWN
RNASE2	1.90401	10.1264	4.4687	3.23989e-05	0.00218484	2.23457	UP
RPL12	-1.22775	11.5456	-4.46341	3.30158e-05	0.00219645	2.21727	DOWN
SHKBP1	1.08959	9.63467	4.46157	3.32336e-05	0.00219645	2.21123	UP
CEACAM8	1.70791	8.28649	4.44896	3.47603e-05	0.00221779	2.17002	UP
POP5	-1.12525	7.49297	-4.43019	3.71595e-05	0.00227784	2.10879	DOWN
VDAC2	-1.10487	9.11039	-4.42257	3.81795e-05	0.00228699	2.08395	DOWN
IMMT	-1.0172	8.66268	-4.41821	3.87748e-05	0.00230281	2.06976	DOWN
RGL4	1.66687	9.83691	4.41109	3.97679e-05	0.00234182	2.04656	UP
PLAC8	1.80311	9.99284	4.40789	4.02209e-05	0.00235403	2.03617	UP
SOWAHC	-1.36712	7.20039	-4.40714	4.03282e-05	0.00235403	2.03373	DOWN
KYNU	-1.17264	8.36509	-4.40429	4.07372e-05	0.00235403	2.02448	DOWN
AIMP2	-1.38446	8.62244	-4.40419	4.07524e-05	0.00235403	2.02414	DOWN
CST7	2.16414	10.6456	4.40156	4.11341e-05	0.00235403	2.01559	UP
RPL23A	-1.09999	13.1231	-4.3877	4.32024e-05	0.0023927	1.9706	DOWN
ECHS1	-1.22352	8.32931	-4.38284	4.3951e-05	0.0023927	1.95486	DOWN
HMGCS1	-1.1679	7.89691	-4.37649	4.49485e-05	0.00240428	1.93428	DOWN
RPL21	-1.45692	10.6776	-4.37564	4.50839e-05	0.00240428	1.93153	DOWN
RFLNB	1.11425	8.37449	4.37203	4.56628e-05	0.00242279	1.91983	UP
CA4	1.743	9.83517	4.36643	4.65753e-05	0.0024345	1.90169	UP
RPS17	-1.62711	11.6862	-4.3654	4.67455e-05	0.0024345	1.89835	DOWN
TMEM14B	-1.02591	8.80059	-4.35919	4.77799e-05	0.00245441	1.87829	DOWN
EEF1A2	-1.26868	7.27868	-4.35617	4.82918e-05	0.00245441	1.86852	DOWN
CCDC86	-1.19272	7.70764	-4.35434	4.86044e-05	0.00245441	1.86261	DOWN
RPP40	-1.13641	7.75986	-4.33962	5.11919e-05	0.00246015	1.81508	DOWN
HK3	1.77523	10.0469	4.33528	5.19796e-05	0.00247271	1.80109	UP
TLR5	1.53443	9.32746	4.32405	5.40734e-05	0.00252323	1.76492	UP
EI24	-1.00609	7.65231	-4.32339	5.41988e-05	0.00252344	1.76279	DOWN
BHLHE40	-1.09488	8.94364	-4.30772	5.72629e-05	0.00256696	1.71242	DOWN
YWHAQ	-1.2299	10.2114	-4.30602	5.7606e-05	0.00256696	1.70695	DOWN
GSDME	-1.039	7.26894	-4.30567	5.76773e-05	0.00256696	1.70582	DOWN
GIPC1	-1.02359	7.95099	-4.3055	5.77121e-05	0.00256696	1.70527	DOWN
RPL23	-1.75758	9.84999	-4.29513	5.9848e-05	0.00261989	1.67199	DOWN
FIG4	1.09278	8.70604	4.29268	6.03626e-05	0.00263441	1.66415	UP
NDUFS8	-1.2339	10.4054	-4.2805	6.29922e-05	0.00266569	1.62511	DOWN
MRPL50	-1.15392	7.1319	-4.2771	6.37451e-05	0.00268014	1.61423	DOWN
RPL5	-1.35391	10.6707	-4.27039	6.52579e-05	0.00268019	1.59276	DOWN
TUBA1C	-1.3877	10.1995	-4.26674	6.60957e-05	0.00269343	1.58109	DOWN
NR2F6	-1.16057	7.27667	-4.25347	6.92272e-05	0.00276243	1.53872	DOWN
PFAS	-1.26523	7.29539	-4.25207	6.95659e-05	0.00276478	1.53425	DOWN
GLO1	-1.16998	8.58199	-4.24125	7.22402e-05	0.00279301	1.49974	DOWN
BZW2	-1.27757	7.87574	-4.23405	7.40725e-05	0.00284648	1.47682	DOWN
GAL	-1.80436	7.15991	-4.23328	7.42701e-05	0.00284884	1.47438	DOWN
NDUFAB1	-1.52908	9.12419	-4.22496	7.64511e-05	0.00290056	1.44791	DOWN
SSBP1	-1.33177	9.15993	-4.22113	7.74762e-05	0.00291074	1.43572	DOWN
METAP2	-1.19365	8.17665	-4.21476	7.92079e-05	0.00292552	1.41551	DOWN
RTRAF	-1.29063	8.5676	-4.21002	8.05241e-05	0.0029322	1.40043	DOWN
PARP1	-1.0806	9.21032	-4.2099	8.05573e-05	0.0029322	1.40006	DOWN
RPL15	-1.14692	12.8875	-4.20956	8.06513e-05	0.0029322	1.39899	DOWN
NIBAN2	-1.17101	8.58186	-4.19932	8.35673e-05	0.00298625	1.36651	DOWN
ACAP1	1.34919	8.7717	4.19792	8.39741e-05	0.00298625	1.36207	UP
MRPS30	-1.45736	7.91556	-4.19691	8.4268e-05	0.00299087	1.35888	DOWN
RPS23	-1.52523	10.7093	-4.19404	8.51097e-05	0.00300505	1.34979	DOWN
CKB	-1.54052	7.13118	-4.17503	9.08948e-05	0.00307142	1.28967	DOWN
LRCH4	1.02061	9.04828	4.16673	9.35386e-05	0.00312868	1.26347	UP
VDAC1	-1.105	9.71525	-4.16601	9.37718e-05	0.00313147	1.26119	DOWN
CA9	-1.09862	6.8234	-4.16473	9.41872e-05	0.00313533	1.25715	DOWN
PGLYRP1	2.20421	10.2598	4.15211	9.83765e-05	0.00318847	1.21739	UP
SKP2	-1.19167	8.3846	-4.13802	0.00010327	0.00327221	1.17304	DOWN
FCGR1CP	1.01135	8.29433	4.13796	0.000103289	0.00327221	1.17287	UP
ALG8	-1.06088	7.96293	-4.13376	0.000104791	0.00329105	1.15968	DOWN
TPM2	-1.55248	7.32877	-4.13274	0.000105163	0.00329105	1.15645	DOWN
NOP58	-1.10304	7.608	-4.12321	0.000108663	0.00333568	1.12655	DOWN
RPF2	-1.08544	7.5082	-4.11931	0.000110127	0.00335109	1.11433	DOWN
EIF3E	-1.18175	10.6278	-4.11654	0.00011118	0.00337332	1.10563	DOWN
WDR54	-1.13986	8.37789	-4.11498	0.000111778	0.00338328	1.10074	DOWN
FH	-1.32155	8.26586	-4.11051	0.000113504	0.00339951	1.08674	DOWN
IMP3	-1.22739	9.62775	-4.10604	0.000115258	0.00341846	1.07274	DOWN
PDCD5	-1.14869	7.83031	-4.099	0.000118069	0.00347125	1.05075	DOWN
RPS3A	-1.44063	11.3271	-4.09421	0.000120021	0.00349207	1.03578	DOWN
EEF1E1	-1.09421	7.77828	-4.0898	0.000121849	0.00351831	1.02198	DOWN
LSM5	-1.40689	8.98294	-4.08627	0.000123328	0.00354564	1.01097	DOWN
CCT8	-1.17774	9.50543	-4.08433	0.000124149	0.00354564	1.00491	DOWN
CKAP4	1.32297	10.4004	4.08331	0.000124583	0.00354564	1.00173	UP
MSLN	-1.30566	7.36102	-4.0818	0.000125228	0.00354564	0.997014	DOWN
CPS1	-2.30797	7.73885	-4.07737	0.000127136	0.00357229	0.983215	DOWN
SYDE1	-1.30944	7.39735	-4.07341	0.000128866	0.00358236	0.970886	DOWN
EIF2S3	-1.06244	9.77435	-4.07178	0.000129588	0.00358627	0.965789	DOWN
GAGE2B	-1.75663	7.59317	-4.06514	0.000132557	0.00360216	0.945121	DOWN
CTXN1	-1.03757	7.05062	-4.06449	0.000132852	0.00360216	0.943091	DOWN
HBB	1.80991	14.07	4.06037	0.000134728	0.00362672	0.9303	UP
RABGGTB	-1.04008	8.28982	-4.05759	0.000136012	0.00363991	0.921644	DOWN
EIF3A	-1.00924	7.99048	-4.05747	0.000136069	0.00363991	0.921265	DOWN
CEACAM6	1.26024	7.91555	4.05712	0.000136232	0.00363991	0.920172	UP
ITPR3	-1.04661	8.43266	-4.05672	0.000136418	0.00363991	0.918925	DOWN
LIMCH1	-1.01074	6.64844	-4.05208	0.000138589	0.00367199	0.904524	DOWN
ILVBL	-1.09292	7.32651	-4.04946	0.000139832	0.00369555	0.896381	DOWN
ACKR1	1.05717	7.58434	4.04815	0.000140455	0.0036968	0.892327	UP
TEAD4	-1.07121	6.67982	-4.0454	0.000141779	0.00370157	0.88377	DOWN
KRT18	-2.18771	8.1115	-4.04492	0.000142007	0.00370157	0.882301	DOWN
NTS	-2.16257	7.75474	-4.03938	0.000144709	0.0037359	0.865113	DOWN
SFN	-1.45313	7.0204	-4.03761	0.000145582	0.00374803	0.859626	DOWN
TNIP1	1.08836	10.0897	4.02649	0.000151188	0.00383117	0.825175	UP
UTP4	-1.07271	7.821	-4.02648	0.000151194	0.00383117	0.825138	DOWN
ALDH7A1	-1.24083	7.00039	-4.02423	0.000152351	0.00384186	0.818189	DOWN
GAGE12H	-1.70754	7.5192	-4.02304	0.000152967	0.00384402	0.814514	DOWN
GAGE6	-1.86728	7.17554	-4.0198	0.00015466	0.00384402	0.804479	DOWN
MMP8	1.11538	7.02095	4.01955	0.000154788	0.00384402	0.803723	UP
DDIT4	-1.53524	9.39124	-4.01786	0.00015568	0.00384402	0.798484	DOWN
AHNAK2	-1.00781	7.18431	-4.01704	0.000156114	0.00384402	0.795946	DOWN
COL4A5	-1.01606	6.7072	-4.01626	0.000156524	0.00384591	0.793557	DOWN
PTGES	-1.00321	7.26649	-4.01444	0.000157493	0.00384591	0.787929	DOWN
RAN	-1.18654	8.54764	-4.01187	0.000158874	0.00385243	0.779973	DOWN
ANP32B	-1.21589	11.4908	-4.00183	0.000164366	0.00394964	0.749002	DOWN
CHFR	1.19391	9.21253	4.00082	0.000164931	0.00395774	0.745876	UP
SRSF2	-1.0578	9.67482	-3.99894	0.000165981	0.00396186	0.740094	DOWN
DNMT1	-1.1351	9.02369	-3.99848	0.00016624	0.00396186	0.73867	DOWN
KRT7	-1.00953	6.85142	-3.99729	0.000166908	0.00396186	0.735015	DOWN
PACSIN3	-1.13419	6.83058	-3.99477	0.00016834	0.00396186	0.72723	DOWN
GPX8	-1.02331	7.05501	-3.99425	0.000168632	0.00396186	0.725652	DOWN
MDH2	-1.1219	11.4434	-3.99138	0.000170278	0.00397727	0.716804	DOWN
HCK	1.69936	10.5501	3.98476	0.00017413	0.00402076	0.696424	UP
HSPA9	-1.25578	8.83125	-3.97656	0.000179017	0.00406802	0.671209	DOWN
GAGE7	-1.17857	7.16111	-3.97237	0.000181563	0.00409815	0.658345	DOWN
ANTXR1	-1.07263	6.85615	-3.96723	0.000184732	0.00412588	0.642587	DOWN
BTF3	-1.13702	11.4346	-3.96226	0.00018785	0.0041671	0.627345	DOWN
COL7A1	-1.10152	7.57535	-3.95825	0.000190405	0.00418992	0.615043	DOWN
FASN	-1.70011	8.12764	-3.95615	0.000191756	0.00421025	0.608604	DOWN
PRDX4	-1.34756	8.72152	-3.9553	0.000192307	0.00421025	0.605994	DOWN
TM4SF1	-2.41869	8.08649	-3.94963	0.000196009	0.00426385	0.588635	DOWN
FADS1	-1.18944	7.27762	-3.94244	0.000200798	0.00433196	0.566662	DOWN
S100A16	-1.32946	6.94187	-3.9379	0.000203882	0.00438018	0.552786	DOWN
ASAP1	1.20684	10.0897	3.93702	0.000204482	0.00438431	0.550111	UP
HBA2	1.53303	14.0351	3.93228	0.000207766	0.00441632	0.535613	UP
N4BP2L2	1.02002	8.86999	3.92634	0.000211943	0.00444417	0.517496	UP
KIAA0513	1.0826	8.86098	3.9163	0.00021919	0.00448295	0.486907	UP
TMED3	-1.13192	9.10844	-3.91604	0.000219376	0.00448295	0.486134	DOWN
VNN1	1.07103	7.92317	3.91512	0.000220052	0.00448799	0.483336	UP
RPL23AP87	-1.65891	10.2105	-3.91302	0.000221608	0.00450445	0.476927	DOWN
C1QBP	-1.12767	9.5562	-3.90942	0.000224288	0.00453457	0.465989	DOWN
RPL37A	-1.18646	12.3095	-3.9084	0.00022506	0.00454059	0.462863	DOWN
COX7C	-1.45766	10.641	-3.8982	0.000232856	0.0046254	0.431891	DOWN
ODC1	-1.03521	9.68783	-3.89121	0.000238355	0.00469633	0.410667	DOWN
MRPL21	-1.11501	8.52496	-3.89064	0.00023881	0.00470087	0.408931	DOWN
C19orf38	1.14005	9.07264	3.88504	0.000243307	0.00474815	0.39197	UP
ALX1	-1.05117	7.11984	-3.87719	0.000249752	0.00481205	0.368199	DOWN
DPAGT1	-1.01814	7.84186	-3.87248	0.000253702	0.00484165	0.353936	DOWN
S100A8	2.49195	12.9512	3.87223	0.000253909	0.00484165	0.353195	UP
PPA1	-1.38818	9.03418	-3.86846	0.000257116	0.00485548	0.341785	DOWN
FOLR1	-2.04216	8.03104	-3.86739	0.00025803	0.00486122	0.338562	DOWN
PSMG1	-1.06213	7.42562	-3.86649	0.000258805	0.00486539	0.335836	DOWN
AVPI1	-1.80194	7.99694	-3.86279	0.000262006	0.00489476	0.324664	DOWN
S100A10	-1.11295	11.6597	-3.85182	0.000271729	0.00503589	0.291555	DOWN
DUSP18	1.01018	8.5182	3.84453	0.000278377	0.00510033	0.269593	UP
MCEMP1	2.11016	10.1984	3.84034	0.000282265	0.00514901	0.256993	UP
PDCD6	-1.09347	9.65227	-3.8386	0.000283902	0.00516152	0.251742	DOWN
RNF24	1.19155	10.2764	3.83747	0.000284963	0.00516682	0.248355	UP
ECT2	-1.04162	7.37657	-3.83529	0.00028703	0.00517615	0.241789	DOWN
NAE1	-1.03799	8.18027	-3.8343	0.000287968	0.005182	0.238825	DOWN
C4BPB	-1.21927	7.27304	-3.83384	0.000288412	0.005182	0.237426	DOWN
NNMT	-1.28461	6.86452	-3.81914	0.000302768	0.00530542	0.193316	DOWN
BNIP3	-1.12958	7.77549	-3.81876	0.000303156	0.00530776	0.192154	DOWN
CRISPLD2	1.51329	9.76873	3.81798	0.000303934	0.00530846	0.189827	UP
NAXE	-1.18516	8.44934	-3.81399	0.000307963	0.00535159	0.17787	DOWN
TOMM40	-1.04107	8.31293	-3.81099	0.000311026	0.00537355	0.168887	DOWN
SLC25A5	-1.07051	11.807	-3.81041	0.00031162	0.00537571	0.167155	DOWN
PITX1	-1.63746	7.1956	-3.80537	0.000316847	0.0054248	0.152056	DOWN
RPS18	-1.3369	10.9568	-3.80021	0.00032228	0.00549085	0.136623	DOWN
SIGLEC5	1.14909	8.29715	3.79532	0.000327508	0.00553033	0.122022	UP
RHPN2	-1.03589	7.36724	-3.79292	0.000330104	0.00555623	0.114855	DOWN
MX2	1.38354	9.85039	3.78872	0.0003347	0.00560368	0.102312	UP
MOCOS	-1.24201	6.86595	-3.78814	0.000335337	0.00560369	0.100587	DOWN
CIAO2A	-1.01832	9.20402	-3.75927	0.000368665	0.00593991	0.0146441	DOWN
FCGR2A	1.86607	11.0964	3.75673	0.000371751	0.00596885	0.00708804	UP
PLBD1	1.89789	11.305	3.7551	0.000373739	0.00598685	0.00225083	UP
TSPAN8	-1.39984	7.44049	-3.75367	0.000375487	0.00599157	-0.00197961	DOWN
CMTM7	1.40101	10.1898	3.75021	0.000379771	0.00602818	-0.0122628	UP
FBL	-1.21413	8.95969	-3.74852	0.000381873	0.00604152	-0.0172666	DOWN
FPR1	2.08706	11.8197	3.74711	0.000383636	0.00604548	-0.0214431	UP
MRPL13	-1.11841	7.7229	-3.73511	0.000398971	0.0062196	-0.0569641	DOWN
TUFM	-1.01886	9.21072	-3.73305	0.000401667	0.00625231	-0.0630683	DOWN
TOMM7	-1.3588	10.903	-3.72836	0.000407852	0.00629909	-0.0769145	DOWN
HSP90AB1	-1.19134	8.92525	-3.72813	0.000408159	0.00629909	-0.0775957	DOWN
ID1	-1.30174	6.96176	-3.72339	0.00041451	0.00634699	-0.0915832	DOWN
PAICS	-1.42813	8.11639	-3.72288	0.000415202	0.00634953	-0.0930954	DOWN
TARS1	-1.20324	7.81737	-3.72209	0.00041628	0.00636089	-0.0954439	DOWN
AKR1C3	-1.07782	7.60871	-3.7208	0.000418025	0.0063694	-0.0992343	DOWN
HLA-C	1.3171	9.76361	3.7131	0.00042864	0.00646517	-0.121947	UP
TMEM147	-1.06759	9.03053	-3.71035	0.000432496	0.00650456	-0.130059	DOWN
SLC27A2	-1.14652	7.08969	-3.70957	0.00043359	0.00651163	-0.132346	DOWN
MICAL1	1.1086	9.03416	3.70286	0.000443153	0.00661722	-0.152102	UP
PRDX1	-1.45102	10.451	-3.69385	0.00045631	0.00675638	-0.178592	DOWN
RPL14	-1.44529	8.9481	-3.69155	0.000459725	0.00678739	-0.18534	DOWN
NQO1	-1.15469	7.83041	-3.69011	0.00046187	0.00679002	-0.189556	DOWN
EEF1G	-1.19696	12.0966	-3.67758	0.000481	0.00696834	-0.226287	DOWN
LMNA	-1.22431	8.73848	-3.67601	0.000483453	0.00698548	-0.230889	DOWN
HBD	2.38879	12.1192	3.67597	0.00048352	0.00698548	-0.231014	UP
GOT2	-1.14633	8.79208	-3.67497	0.000485091	0.00699393	-0.233949	DOWN
CENPN	-1.51901	7.57303	-3.67496	0.000485109	0.00699393	-0.233983	DOWN
SCD	-1.82149	7.86674	-3.65931	0.000510274	0.00722715	-0.279737	DOWN
FSCN1	-1.22839	9.1263	-3.65793	0.000512553	0.00724246	-0.283767	DOWN
ARL2	-1.01984	9.25564	-3.65762	0.000513065	0.00724246	-0.284671	DOWN
RPL19	-1.18262	12.3557	-3.65459	0.000518106	0.0072838	-0.293514	DOWN
EBP	-1.15655	7.6014	-3.65309	0.000520617	0.00728969	-0.297886	DOWN
LST1	1.46306	9.70851	3.64963	0.000526458	0.00735177	-0.307976	UP
PEBP1	-1.07882	8.79714	-3.64488	0.000534562	0.00740249	-0.321789	DOWN
S1PR4	1.4608	10.0355	3.64071	0.000541796	0.00747114	-0.333942	UP
POLD2	-1.47022	9.35328	-3.6253	0.00056932	0.00764189	-0.378733	DOWN
CLEC12A	1.30629	9.4289	3.62458	0.00057063	0.00765172	-0.380811	UP
TYROBP	2.39988	12.4568	3.62339	0.000572816	0.00765933	-0.384266	UP
LDHB	-1.3412	9.07382	-3.61802	0.00058278	0.00773034	-0.399849	DOWN
RPL18A	-1.02643	11.9004	-3.61314	0.000591958	0.0078075	-0.413966	DOWN
RPS2	-1.10798	13.2598	-3.60846	0.000600912	0.0078621	-0.427529	DOWN
NDUFAF2	-1.15376	7.86774	-3.60118	0.000615069	0.00797644	-0.448561	DOWN
RPL11	-1.06872	12.6225	-3.59755	0.000622263	0.00801484	-0.459063	DOWN
CAVIN1	-1.18951	7.07937	-3.59177	0.00063386	0.00810945	-0.475737	DOWN
PRSS21	-1.39215	7.72485	-3.59151	0.000634396	0.00811134	-0.4765	DOWN
TMEM97	-1.22463	7.59417	-3.57662	0.00066527	0.0083568	-0.519398	DOWN
HSPB1	-1.40176	10.2595	-3.56888	0.000681872	0.00844964	-0.541643	DOWN
RPL24	-1.22423	11.0749	-3.5662	0.000687707	0.00848963	-0.549331	DOWN
PGS1	1.11748	10.0718	3.56601	0.000688135	0.00848963	-0.549893	UP
MMP9	2.21435	10.8075	3.56591	0.000688348	0.00848963	-0.550172	UP
TNFSF13B	1.42436	9.95827	3.56255	0.000695747	0.00851205	-0.559818	UP
SASH3	1.17941	8.89391	3.56203	0.000696891	0.00851476	-0.5613	UP
TRIP13	-1.2562	7.67152	-3.56006	0.000701281	0.00854328	-0.566965	DOWN
EBNA1BP2	-1.10322	8.39388	-3.5533	0.000716502	0.00866131	-0.586335	DOWN
C1orf162	1.89005	11.2457	3.55277	0.000717709	0.00866131	-0.587853	UP
CGA	-1.2559	7.55103	-3.55081	0.000722193	0.00867669	-0.59347	DOWN
RPS28	-1.21971	11.5007	-3.54515	0.000735285	0.00875956	-0.609672	DOWN
CEBPA	1.02401	9.76072	3.53945	0.00074867	0.00886739	-0.625939	UP
COMMD4	-1.04955	8.96483	-3.53616	0.00075653	0.00892509	-0.635355	DOWN
LAMA5	-1.37345	7.79489	-3.53005	0.000771292	0.00904311	-0.652776	DOWN
BOLA3	-1.26289	8.88314	-3.52921	0.000773351	0.00905136	-0.655179	DOWN
RPS12	-1.07745	10.4356	-3.51816	0.000800841	0.00924439	-0.686658	DOWN
CD177	1.08505	7.561	3.50971	0.0008225	0.00943708	-0.710701	UP
RPL26	-1.66953	9.07321	-3.50633	0.0008313	0.00951215	-0.720288	DOWN
HBQ1	1.87859	10.9507	3.50602	0.000832112	0.00951603	-0.721168	UP
CSF3R	1.47595	9.28617	3.50066	0.000846299	0.00962038	-0.736395	UP
SAC3D1	-1.04169	8.41797	-3.48614	0.000885845	0.00992867	-0.777516	DOWN
RPL21P28	-1.13942	8.6666	-3.48113	0.000899883	0.00999578	-0.79167	DOWN
HNRNPAB	-1.13342	9.94872	-3.47967	0.000904018	0.0100089	-0.795796	DOWN
ANPEP	1.22119	9.27936	3.47953	0.000904415	0.0100089	-0.796192	UP
COX7B	-1.2991	8.67899	-3.46615	0.000943176	0.0102813	-0.833955	DOWN
POLR2H	-1.18527	9.07779	-3.46598	0.000943657	0.0102813	-0.834413	DOWN
ARG1	1.33314	8.80246	3.46395	0.000949672	0.0102943	-0.84013	UP
RPS4X	-1.19049	10.2425	-3.46011	0.000961176	0.0103628	-0.850961	DOWN
SMIM24	1.09815	8.707	3.45271	0.000983662	0.0104969	-0.871761	UP
CMC2	-1.40821	8.6982	-3.45055	0.000990331	0.0105412	-0.877837	DOWN
SNRPF	-1.21072	9.14187	-3.44387	0.00101119	0.0106493	-0.896576	DOWN
PRAM1	1.06565	8.64038	3.44313	0.00101354	0.0106546	-0.898665	UP
ITGB2	2.07818	12.4817	3.43909	0.0010264	0.0107392	-0.910003	UP
AHSP	2.04848	11.3629	3.43785	0.00103035	0.0107751	-0.913455	UP
RPL22	-1.2789	10.3887	-3.43494	0.00103973	0.0108334	-0.921606	DOWN
RPL35A	-1.0816	11.6601	-3.42673	0.00106668	0.0110227	-0.944598	DOWN
IRAK3	1.07501	8.87434	3.42574	0.00106996	0.0110293	-0.947355	UP
FCER1G	2.17893	11.1385	3.42527	0.00107154	0.0110304	-0.948681	UP
RPL13A	-1.07761	10.9336	-3.41106	0.00111988	0.0113426	-0.988325	DOWN
ATP5MC1	-1.14799	9.51268	-3.41049	0.00112186	0.0113517	-0.989915	DOWN
RPL10	-1.17934	12.7663	-3.40903	0.00112698	0.0113833	-0.994004	DOWN
PIK3CD	1.08156	9.55162	3.40863	0.00112836	0.0113878	-0.995103	UP
RPA3	-1.12579	9.07473	-3.40279	0.001149	0.0115591	-1.01138	DOWN
IMPDH2	-1.28109	9.05492	-3.39066	0.00119294	0.011808	-1.04507	DOWN
RPSAP52	-1.20584	11.1624	-3.3888	0.00119984	0.0118156	-1.05025	DOWN
RPL29	-1.00327	10.8285	-3.38771	0.00120389	0.0118412	-1.05327	DOWN
MRPL36	-1.18863	8.99462	-3.38539	0.00121256	0.0118729	-1.05971	DOWN
LRG1	1.25547	9.5776	3.37935	0.00123539	0.0120344	-1.07645	UP
COX5A	-1.10184	10.9316	-3.37554	0.00124998	0.0121256	-1.08698	DOWN
DPEP2	1.25512	9.74553	3.36983	0.00127217	0.0122557	-1.10277	UP
SEMA4A	1.16638	9.77605	3.36838	0.00127788	0.0122937	-1.10679	UP
P2RY13	1.53047	10.2455	3.36751	0.00128131	0.0123055	-1.10919	UP
HSPA8	-1.14056	10.5673	-3.35833	0.00131803	0.0125471	-1.13453	DOWN
ZNF467	1.41568	9.30735	3.35769	0.00132066	0.0125607	-1.13632	UP
NCF1	1.65539	10.7172	3.35692	0.00132377	0.0125845	-1.13843	UP
NKG7	1.57512	10.3183	3.3537	0.00133693	0.0126525	-1.1473	UP
ORM1	1.37204	9.0125	3.35369	0.00133697	0.0126525	-1.14732	UP
GMFG	1.60761	10.3991	3.34876	0.00135738	0.0127705	-1.16091	UP
RPS27L	-1.14467	9.07189	-3.34666	0.00136618	0.0128244	-1.16669	DOWN
RPS15A	-1.13589	11.1503	-3.3451	0.00137274	0.0128686	-1.17099	DOWN
INPP5D	1.13389	8.67868	3.33971	0.00139561	0.0130166	-1.1858	UP
CMTM2	1.68928	9.91629	3.33915	0.00139798	0.0130197	-1.18732	UP
CORO1A	1.78324	10.965	3.33809	0.00140253	0.0130543	-1.19023	UP
CISD1	-1.09241	8.93318	-3.33767	0.00140436	0.0130655	-1.1914	DOWN
RPL31	-1.39343	9.37186	-3.33303	0.00142448	0.0131939	-1.20414	DOWN
S100A9	1.96028	13.5133	3.32527	0.00145868	0.0134098	-1.2254	UP
TNFAIP6	1.05889	9.09048	3.32491	0.00146028	0.0134185	-1.22638	UP
PSTPIP1	1.0551	8.58416	3.32363	0.00146601	0.0134534	-1.22988	UP
CSE1L	-1.04442	8.7822	-3.3158	0.00150152	0.0136728	-1.25132	DOWN
ATP5MC2	-1.07699	11.0557	-3.30652	0.00154461	0.0139595	-1.27665	DOWN
PYCARD	1.75982	10.7052	3.30241	0.00156409	0.0140452	-1.28786	UP
RPS29	-1.19808	12.3974	-3.30026	0.00157437	0.0141133	-1.29373	DOWN
IL17RA	1.1501	9.17217	3.29826	0.001584	0.0141726	-1.29919	UP
UQCRHL	-1.18663	10.3983	-3.29818	0.00158437	0.0141726	-1.29939	DOWN
CYBB	1.00498	9.02104	3.29509	0.00159935	0.014276	-1.30781	UP
ALPL	2.1047	11.2797	3.28086	0.00167002	0.014732	-1.34649	UP
TNFSF14	1.06258	8.50888	3.28056	0.00167154	0.014732	-1.3473	UP
FERMT3	1.38572	9.47241	3.27999	0.00167442	0.0147447	-1.34885	UP
SPI1	1.629	10.5277	3.27169	0.00171708	0.0150063	-1.37134	UP
NACA	-1.0506	11.4101	-3.26716	0.0017408	0.0151568	-1.38361	DOWN
NDUFS4	-1.01324	8.13404	-3.26607	0.00174655	0.0151797	-1.38655	DOWN
RPS25	-1.06583	8.49173	-3.26497	0.00175236	0.0151897	-1.38952	DOWN
KRT8	-1.37395	8.04806	-3.25784	0.00179057	0.0154358	-1.4088	DOWN
SOD1	-1.02606	10.8198	-3.25559	0.00180276	0.0154801	-1.41486	DOWN
RPL27A	-1.08655	12.911	-3.25514	0.00180522	0.0154919	-1.41608	DOWN
AARS1	-1.09444	9.3193	-3.25361	0.00181359	0.0155382	-1.42021	DOWN
LILRB3	1.71201	11.1046	3.24683	0.00185109	0.0157711	-1.43849	UP
MRPL24	-1.02988	9.07918	-3.24254	0.00187517	0.0159024	-1.45003	DOWN
RASIP1	-1.65929	7.84919	-3.24078	0.00188513	0.0159512	-1.45477	DOWN
TMEM91	1.25041	9.61294	3.24072	0.00188545	0.0159512	-1.45492	UP
FCGRT	1.43709	10.4431	3.23509	0.00191768	0.016139	-1.47005	UP
TNFSF10	1.21447	9.54953	3.20847	0.00207727	0.0171034	-1.54139	UP
HBM	2.13347	11.185	3.20799	0.00208025	0.0171173	-1.54267	UP
DYSF	1.69252	10.6727	3.20641	0.00209008	0.0171547	-1.54687	UP
NIBAN1	1.49272	10.6998	3.20202	0.00211774	0.0173206	-1.55859	UP
NCF1C	1.70579	10.2996	3.20166	0.00212004	0.0173326	-1.55956	UP
ARHGAP30	1.39594	9.85618	3.20064	0.00212652	0.0173592	-1.56228	UP
ASPM	-1.02947	7.57058	-3.19906	0.00213659	0.0174019	-1.5665	DOWN
LDHA	-1.02059	11.8209	-3.19834	0.00214115	0.0174099	-1.5684	DOWN
HBG2	2.16467	12.3617	3.19108	0.00218812	0.0176613	-1.58774	UP
S100A12	1.96905	10.7432	3.18912	0.00220097	0.0177444	-1.59296	UP
PLEKHO2	1.00545	8.71217	3.18009	0.002261	0.0181236	-1.61694	UP
CFLAR	1.62288	10.7714	3.17983	0.0022628	0.0181296	-1.61765	UP
AIF1	1.28697	9.67223	3.17954	0.00226474	0.0181327	-1.61841	UP
EMILIN2	1.12802	8.75963	3.17781	0.00227646	0.0182056	-1.62301	UP
MRPS21	-1.1854	9.16133	-3.1769	0.00228263	0.0182479	-1.62542	DOWN
C5AR1	1.35463	10.3485	3.16874	0.00233871	0.0185825	-1.64704	UP
RASAL3	1.00456	9.25862	3.16212	0.00238518	0.0188253	-1.66456	UP
PTMA	-1.2379	8.28415	-3.16038	0.00239746	0.0188843	-1.66913	DOWN
MNDA	1.59531	10.5096	3.15627	0.00242694	0.0190444	-1.68001	UP
RBMS1	1.04171	9.50351	3.15527	0.00243415	0.0190799	-1.68265	UP
ARHGEF6	1.10798	9.38225	3.14332	0.00252182	0.0195599	-1.71414	UP
FKBP5	1.06812	10.4163	3.14123	0.00253743	0.0196426	-1.71963	UP
SLIRP	-1.42441	9.23045	-3.138	0.00256181	0.0197692	-1.72813	DOWN
SRGN	2.02871	12.0366	3.12971	0.00262531	0.0200531	-1.74991	UP
CRIP1	-1.10819	11.0759	-3.12908	0.00263016	0.0200531	-1.75155	DOWN
GYPE	1.4822	9.90332	3.12643	0.00265079	0.0201802	-1.7585	UP
NCF2	1.43655	10.5309	3.1258	0.00265574	0.0201811	-1.76016	UP
AURKA	-1.01563	7.3817	-3.12442	0.00266655	0.0202486	-1.76377	DOWN
LCP1	2.0359	12.2329	3.11882	0.00271098	0.0204406	-1.77846	UP
RPS24	-1.29947	11.1071	-3.11325	0.00275578	0.0206638	-1.79302	DOWN
CD300A	1.25917	9.11755	3.11064	0.00277701	0.0207779	-1.79984	UP
MIF	-1.17678	10.0808	-3.10228	0.00284599	0.0211878	-1.82164	DOWN
PSMB5	-1.0292	8.84424	-3.10065	0.00285971	0.0212748	-1.82591	DOWN
CD53	1.24129	9.28952	3.08053	0.00303325	0.0220896	-1.87821	UP
GLIPR2	1.82405	10.7853	3.07824	0.00305357	0.0221616	-1.88413	UP
ISG20	1.25285	10.299	3.07699	0.00306475	0.0222075	-1.88738	UP
GP9	1.08882	8.96198	3.07359	0.00309539	0.0223752	-1.8962	UP
LILRA5	1.02247	8.45885	3.07007	0.00312736	0.022544	-1.90532	UP
TXNDC17	-1.00196	9.46175	-3.06895	0.00313754	0.0225982	-1.9082	DOWN
PSMB7	-1.01485	9.86055	-3.06664	0.00315875	0.0227232	-1.91417	DOWN
RPS27	-1.08613	10.4532	-3.06137	0.00320759	0.0229388	-1.92778	DOWN
WAS	1.72027	11.2477	3.05955	0.00322467	0.0229996	-1.93249	UP
NRGN	1.23395	9.92211	3.04683	0.00334617	0.0236263	-1.96527	UP
ARPC1B	1.06133	10.4913	3.0456	0.00335815	0.0236636	-1.96844	UP
RPL13AP3	-1.05205	12.4096	-3.04332	0.00338042	0.0237699	-1.9743	DOWN
MYL4	1.36643	10.0284	3.04158	0.00339749	0.023844	-1.97876	UP
ALOX5	1.84277	10.8984	3.04094	0.00340384	0.0238729	-1.98041	UP
PARVG	1.17134	9.1074	3.03969	0.0034162	0.0239088	-1.98362	UP
PLEK	1.50224	9.94974	3.03393	0.00347369	0.0241787	-1.9984	UP
HBG1	2.06029	12.1485	3.03074	0.00350595	0.0242811	-2.00659	UP
CXCR1	1.37903	9.92881	3.02531	0.00356144	0.0245716	-2.02049	UP
FCN1	1.87277	11.9233	3.02273	0.00358813	0.0247197	-2.0271	UP
TMEM140	1.29622	9.23362	3.0206	0.00361021	0.0248328	-2.03253	UP
CYTH4	1.56512	10.0681	3.0138	0.00368179	0.0252106	-2.04991	UP
SORL1	1.56077	10.5511	3.01231	0.00369766	0.0252835	-2.05371	UP
ENO1	-1.00644	12.3124	-3.00056	0.00382493	0.0259106	-2.08364	DOWN
TBC1D10C	1.26251	9.37475	2.99708	0.00386339	0.0260529	-2.09249	UP
RPL39	-1.14073	11.5357	-2.99388	0.00389916	0.0262349	-2.10064	DOWN
NDUFA4	-1.08002	10.1781	-2.99017	0.00394092	0.0264478	-2.11005	DOWN
MSRB1	1.27656	12.4628	2.98961	0.00394719	0.0264644	-2.11146	UP
SELL	1.8526	10.8965	2.98352	0.00401677	0.0267763	-2.1269	UP
LPAR2	1.10445	9.25814	2.97642	0.00409933	0.0271966	-2.14487	UP
LSP1	1.01056	9.31221	2.97461	0.00412063	0.0273206	-2.14945	UP
CKS1B	-1.14587	8.3133	-2.96937	0.0041829	0.0275575	-2.1627	DOWN
MYD88	1.0139	9.21855	2.96905	0.00418673	0.0275575	-2.1635	UP
HLA-B	1.72321	12.1816	2.96256	0.00426501	0.0279148	-2.17986	UP
LAPTM5	1.55842	10.5381	2.96187	0.00427341	0.0279417	-2.1816	UP
ALOX5AP	2.07074	11.7561	2.96102	0.00428388	0.0279858	-2.18375	UP
FGD3	1.39695	10.5795	2.96068	0.00428801	0.0279889	-2.18461	UP
MS4A6A	1.31312	10.1534	2.95092	0.00440893	0.0285264	-2.20915	UP
SNRPG	-1.23662	9.58098	-2.94824	0.00444267	0.0286737	-2.21587	DOWN
GPSM3	1.70523	10.7165	2.94086	0.00453702	0.0291029	-2.2344	UP
SLC66A2	1.20141	10.5845	2.93358	0.0046317	0.029524	-2.25261	UP
CTSB	1.04533	9.57769	2.93346	0.00463333	0.029524	-2.25293	UP
FCGR3B	1.74533	11.2217	2.92729	0.00471504	0.0298329	-2.26833	UP
GINS2	-1.04766	7.35096	-2.92101	0.0047997	0.0301949	-2.28401	DOWN
JAML	1.5631	10.298	2.9187	0.00483117	0.0302926	-2.28977	UP
FFAR2	1.35825	9.54276	2.91506	0.00488111	0.0305051	-2.29883	UP
NME1	-1.31166	9.42997	-2.91438	0.00489061	0.0305462	-2.30054	DOWN
CD52	1.34295	10.1846	2.90806	0.0049786	0.0308561	-2.31624	UP
NFE2	1.48583	11.0665	2.90595	0.00500838	0.0309856	-2.32149	UP
PIP4K2A	1.14099	11.8799	2.90249	0.0050574	0.0311873	-2.33006	UP
RPS15	-1.0102	13.1837	-2.90007	0.00509201	0.0313469	-2.33607	DOWN
TBXAS1	1.16778	9.81569	2.88832	0.00526327	0.0321158	-2.36517	UP
SIAH2	1.07062	9.59005	2.87644	0.00544173	0.0327871	-2.39449	UP
TENT5C	1.66258	11.0385	2.87395	0.00547982	0.0329562	-2.40062	UP
TGFBR2	1.00694	9.54922	2.86662	0.00559355	0.0334381	-2.41867	UP
SAT1	1.27104	11.4986	2.85031	0.00585412	0.0345317	-2.45865	UP
FGR	1.53197	10.9204	2.8384	0.00605157	0.0354265	-2.48776	UP
LY96	1.08668	8.64374	2.83758	0.00606543	0.0354778	-2.48977	UP
ITGAM	1.14885	9.8681	2.83658	0.00608218	0.035546	-2.49219	UP
APBB1IP	1.26217	10.0674	2.83244	0.00615268	0.0358577	-2.5023	UP
NLRP12	1.19872	9.7206	2.82986	0.00619683	0.0360347	-2.50857	UP
SH3BGRL3	1.03023	11.7605	2.82519	0.00627762	0.0363528	-2.51993	UP
DOCK2	1.06168	9.80078	2.82192	0.00633482	0.0366125	-2.52788	UP
SMIM1	1.48498	10.699	2.81888	0.0063884	0.0368514	-2.53526	UP
TLR8	1.11055	9.71818	2.81646	0.00643133	0.0370479	-2.54113	UP
HCST	1.45701	10.7233	2.80124	0.00670741	0.0382066	-2.57794	UP
RPS21	-1.13141	8.45732	-2.7988	0.00675267	0.0384226	-2.58383	DOWN
LYL1	1.67107	11.0697	2.79807	0.00676631	0.0384793	-2.58559	UP
CD14	1.47256	9.99126	2.79217	0.0068773	0.0388587	-2.59983	UP
LAT2	1.13517	9.30716	2.78868	0.00694365	0.0391538	-2.60823	UP
RNF10	1.02932	9.80382	2.78595	0.00699592	0.039378	-2.6148	UP
PPP1R18	1.01915	10.5145	2.77499	0.00720952	0.0403294	-2.6411	UP
VSIR	1.46123	10.0817	2.77363	0.00723653	0.0403843	-2.64437	UP
RAC2	1.85741	11.6516	2.76979	0.00731305	0.0406594	-2.65356	UP
IL18RAP	1.45386	10.2181	2.76533	0.00740281	0.0410275	-2.66422	UP
GLIPR1	1.05114	8.89662	2.76422	0.0074255	0.0411206	-2.6669	UP
ARHGAP9	1.45092	10.6126	2.75341	0.00764798	0.0419384	-2.69268	UP
ALAS2	1.35418	9.43464	2.74942	0.00773158	0.0422891	-2.70217	UP
CD37	1.20788	9.91635	2.7467	0.00778909	0.0425146	-2.70864	UP
RHOG	1.14413	12.1059	2.74443	0.00783744	0.0427116	-2.71404	UP
AQP9	1.77626	10.9885	2.73531	0.00803439	0.0434789	-2.7357	UP
ARHGDIB	1.95074	12.0146	2.7272	0.00821321	0.0441608	-2.75489	UP
HCLS1	1.72767	10.9422	2.72649	0.00822899	0.0442125	-2.75657	UP
BCL6	1.37779	11.0422	2.72477	0.00826759	0.0443619	-2.76065	UP
HINT1	-1.08133	9.78342	-2.71069	0.00858865	0.0455815	-2.79384	DOWN
GBP2	1.24488	10.4377	2.70867	0.00863562	0.0457641	-2.79859	UP
LILRA2	1.38557	9.89704	2.70285	0.00877232	0.0462711	-2.81227	UP
SIRPA	1.52854	10.4042	2.69819	0.00888329	0.0467183	-2.82321	UP
PPBP	1.26875	9.89572	2.68302	0.00925329	0.0480716	-2.85871	UP
TOP2A	-1.05101	7.40898	-2.67441	0.00946939	0.0488422	-2.87878	DOWN
YPEL3	1.27092	11.253	2.67396	0.00948089	0.0488774	-2.87983	UP
TPT1	-1.01289	10.4088	-2.67066	0.00956499	0.0491502	-2.88751	DOWN
SLC15A3	1.09747	9.3006	2.6683	0.00962575	0.0492357	-2.89301	UP
SLA	1.14883	9.96958	2.66004	0.00984056	0.0499313	-2.91218	UP
