# Supplementary material for: Identification of macrophage-related genes in sepsis-induced ARDS using bioinformatics and machine learning
Source: Sci Rep. 2023 Jun 19;13:9876. doi: 10.1038/s41598-023-37162-5 (PMC10279743; doi:10.1038/s41598-023-37162-5)
Supplement: Supplementary file 3 — Supplementary Table S2. [file 41598_2023_37162_MOESM3_ESM.xlsx]

## Sheet: Sheet1
	Supplementary Table S2: GO enrichment analysis results of differentially expressed genes in GSE32707
ONTOLOGY	ID	Description	GeneRatio	BgRatio	pvalue	p.adjust	qvalue	Count
BP	GO:0050900	leukocyte migration	34/305	384/18800	8.11102e-16	1.73998e-12	1.43219e-12	34
BP	GO:0072593	reactive oxygen species metabolic process	27/305	231/18800	9.6052e-16	1.73998e-12	1.43219e-12	27
BP	GO:0002274	myeloid leukocyte activation	26/305	232/18800	9.25817e-15	1.11808e-11	9.20295e-12	26
BP	GO:0042744	hydrogen peroxide catabolic process	11/305	30/18800	7.10979e-13	6.33665e-10	5.21572e-10	11
BP	GO:0030595	leukocyte chemotaxis	24/305	236/18800	8.74503e-13	6.33665e-10	5.21572e-10	24
BP	GO:0002275	myeloid cell activation involved in immune response	16/305	93/18800	1.92397e-12	1.16175e-09	9.56244e-10	16
BP	GO:0042743	hydrogen peroxide metabolic process	13/305	55/18800	3.29408e-12	1.55915e-09	1.28334e-09	13
BP	GO:0097529	myeloid leukocyte migration	23/305	229/18800	3.44278e-12	1.55915e-09	1.28334e-09	23
BP	GO:0015671	oxygen transport	8/305	15/18800	2.5535e-11	1.02793e-08	8.46091e-09	8
BP	GO:0097530	granulocyte migration	18/305	154/18800	6.64475e-11	2.22981e-08	1.83537e-08	18
BP	GO:0060326	cell chemotaxis	25/305	315/18800	6.87728e-11	2.22981e-08	1.83537e-08	25
BP	GO:0098869	cellular oxidant detoxification	15/305	100/18800	7.38552e-11	2.22981e-08	1.83537e-08	15
BP	GO:0002444	myeloid leukocyte mediated immunity	15/305	104/18800	1.31215e-10	3.65686e-08	3.00998e-08	15
BP	GO:0045730	respiratory burst	10/305	37/18800	2.57808e-10	6.26062e-08	5.15314e-08	10
BP	GO:1990266	neutrophil migration	16/305	128/18800	2.8311e-10	6.26062e-08	5.15314e-08	16
BP	GO:0042742	defense response to bacterium	26/305	364/18800	2.84878e-10	6.26062e-08	5.15314e-08	26
BP	GO:0002366	leukocyte activation involved in immune response	23/305	285/18800	2.93763e-10	6.26062e-08	5.15314e-08	23
BP	GO:0002263	cell activation involved in immune response	23/305	289/18800	3.86833e-10	7.7861e-08	6.40876e-08	23
BP	GO:0009620	response to fungus	12/305	64/18800	4.14343e-10	7.90086e-08	6.50323e-08	12
BP	GO:1990748	cellular detoxification	15/305	115/18800	5.61634e-10	1.0174e-07	8.37426e-08	15
BP	GO:0050832	defense response to fungus	11/305	53/18800	7.11985e-10	1.22168e-07	1.00557e-07	11
BP	GO:0015669	gas transport	8/305	21/18800	7.41841e-10	1.22168e-07	1.00557e-07	8
BP	GO:0042119	neutrophil activation	10/305	41/18800	7.83487e-10	1.23416e-07	1.01584e-07	10
BP	GO:0032103	positive regulation of response to external stimulus	28/305	442/18800	8.88809e-10	1.34173e-07	1.10438e-07	28
BP	GO:0001819	positive regulation of cytokine production	29/305	475/18800	1.02772e-09	1.48937e-07	1.22591e-07	29
BP	GO:0097237	cellular response to toxic substance	15/305	123/18800	1.46245e-09	2.03786e-07	1.67737e-07	15
BP	GO:0006909	phagocytosis	23/305	310/18800	1.52172e-09	2.04193e-07	1.68072e-07	23
BP	GO:0030593	neutrophil chemotaxis	14/305	106/18800	1.80021e-09	2.32934e-07	1.91729e-07	14
BP	GO:0071621	granulocyte chemotaxis	15/305	128/18800	2.56299e-09	3.20197e-07	2.63556e-07	15
BP	GO:0043299	leukocyte degranulation	12/305	76/18800	3.29018e-09	3.88061e-07	3.19414e-07	12
BP	GO:0036230	granulocyte activation	10/305	47/18800	3.32042e-09	3.88061e-07	3.19414e-07	10
BP	GO:0050727	regulation of inflammatory response	25/305	394/18800	7.15175e-09	7.79279e-07	6.41428e-07	25
BP	GO:0032640	tumor necrosis factor production	17/305	182/18800	7.38427e-09	7.79279e-07	6.41428e-07	17
BP	GO:0032680	regulation of tumor necrosis factor production	17/305	182/18800	7.38427e-09	7.79279e-07	6.41428e-07	17
BP	GO:0002683	negative regulation of immune system process	26/305	425/18800	7.52823e-09	7.79279e-07	6.41428e-07	26
BP	GO:0001906	cell killing	17/305	185/18800	9.45398e-09	9.51438e-07	7.83132e-07	17
BP	GO:0071706	tumor necrosis factor superfamily cytokine production	17/305	187/18800	1.11165e-08	1.05987e-06	8.72382e-07	17
BP	GO:1903555	regulation of tumor necrosis factor superfamily cytokine production	17/305	187/18800	1.11165e-08	1.05987e-06	8.72382e-07	17
BP	GO:0031349	positive regulation of defense response	21/305	289/18800	1.1557e-08	1.06648e-06	8.77826e-07	21
BP	GO:0002283	neutrophil activation involved in immune response	7/305	19/18800	1.17746e-08	1.06648e-06	8.77826e-07	7
BP	GO:0002695	negative regulation of leukocyte activation	17/305	193/18800	1.7847e-08	1.57706e-06	1.29809e-06	17
BP	GO:0002237	response to molecule of bacterial origin	23/305	354/18800	1.88581e-08	1.62674e-06	1.33898e-06	23
BP	GO:0098754	detoxification	15/305	150/18800	2.28635e-08	1.92639e-06	1.58562e-06	15
BP	GO:0032496	response to lipopolysaccharide	22/305	333/18800	2.88047e-08	2.3718e-06	1.95224e-06	22
BP	GO:0002443	leukocyte mediated immunity	26/305	457/18800	3.29692e-08	2.65438e-06	2.18483e-06	26
BP	GO:0032731	positive regulation of interleukin-1 beta production	10/305	62/18800	5.56143e-08	4.38023e-06	3.60539e-06	10
BP	GO:0002446	neutrophil mediated immunity	8/305	35/18800	7.0421e-08	5.42841e-06	4.46815e-06	8
BP	GO:0007159	leukocyte cell-cell adhesion	23/305	381/18800	7.26956e-08	5.487e-06	4.51637e-06	23
BP	GO:0002697	regulation of immune effector process	22/305	353/18800	8.0864e-08	5.97898e-06	4.92132e-06	22
BP	GO:0046651	lymphocyte proliferation	20/305	296/18800	8.65371e-08	6.27048e-06	5.16126e-06	20
BP	GO:0050866	negative regulation of cell activation	17/305	216/18800	9.36764e-08	6.6547e-06	5.47751e-06	17
BP	GO:0002269	leukocyte activation involved in inflammatory response	9/305	50/18800	9.6722e-08	6.73892e-06	5.54683e-06	9
BP	GO:0032943	mononuclear cell proliferation	20/305	300/18800	1.07726e-07	7.36398e-06	6.06132e-06	20
BP	GO:0032760	positive regulation of tumor necrosis factor production	12/305	103/18800	1.09789e-07	7.36603e-06	6.06301e-06	12
BP	GO:0032635	interleukin-6 production	15/305	172/18800	1.42275e-07	9.20468e-06	7.57641e-06	15
BP	GO:0032675	regulation of interleukin-6 production	15/305	172/18800	1.42275e-07	9.20468e-06	7.57641e-06	15
BP	GO:1903557	positive regulation of tumor necrosis factor superfamily cytokine production	12/305	107/18800	1.67984e-07	1.06773e-05	8.78853e-06	12
BP	GO:0061900	glial cell activation	9/305	54/18800	1.93951e-07	1.21153e-05	9.97211e-06	9
BP	GO:0050670	regulation of lymphocyte proliferation	17/305	230/18800	2.31302e-07	1.42035e-05	1.1691e-05	17
BP	GO:0006801	superoxide metabolic process	10/305	72/18800	2.40375e-07	1.45147e-05	1.19471e-05	10
BP	GO:0032732	positive regulation of interleukin-1 production	10/305	73/18800	2.74575e-07	1.59981e-05	1.31681e-05	10
BP	GO:0150076	neuroinflammatory response	10/305	73/18800	2.74575e-07	1.59981e-05	1.31681e-05	10
BP	GO:0032944	regulation of mononuclear cell proliferation	17/305	233/18800	2.78189e-07	1.59981e-05	1.31681e-05	17
BP	GO:0051250	negative regulation of lymphocyte activation	14/305	161/18800	3.86231e-07	2.18643e-05	1.79966e-05	14
BP	GO:0002886	regulation of myeloid leukocyte mediated immunity	9/305	59/18800	4.26858e-07	2.37924e-05	1.95836e-05	9
BP	GO:0070661	leukocyte proliferation	20/305	330/18800	4.9666e-07	2.72636e-05	2.24408e-05	20
BP	GO:0009636	response to toxic substance	17/305	247/18800	6.33281e-07	3.42444e-05	2.81867e-05	17
BP	GO:0032757	positive regulation of interleukin-8 production	9/305	62/18800	6.60397e-07	3.51856e-05	2.89614e-05	9
BP	GO:0019730	antimicrobial humoral response	12/305	122/18800	7.08455e-07	3.7199e-05	3.06187e-05	12
BP	GO:0070943	neutrophil-mediated killing of symbiont cell	5/305	12/18800	7.84675e-07	4.05456e-05	3.33732e-05	5
BP	GO:0001774	microglial cell activation	8/305	47/18800	7.94572e-07	4.05456e-05	3.33732e-05	8
BP	GO:0070663	regulation of leukocyte proliferation	17/305	254/18800	9.34376e-07	4.70173e-05	3.87001e-05	17
BP	GO:0001909	leukocyte mediated cytotoxicity	12/305	131/18800	1.52084e-06	7.54793e-05	6.21273e-05	12
BP	GO:0032611	interleukin-1 beta production	11/305	110/18800	1.75403e-06	8.47314e-05	6.97427e-05	11
BP	GO:0032651	regulation of interleukin-1 beta production	11/305	110/18800	1.75403e-06	8.47314e-05	6.97427e-05	11
BP	GO:0070942	neutrophil mediated cytotoxicity	5/305	14/18800	1.9312e-06	9.20625e-05	7.5777e-05	5
BP	GO:0001818	negative regulation of cytokine production	20/305	363/18800	2.17934e-06	0.000102542	8.4403e-05	20
BP	GO:0006968	cellular defense response	8/305	54/18800	2.38255e-06	0.000110667	9.109e-05	8
BP	GO:0071222	cellular response to lipopolysaccharide	15/305	217/18800	2.76064e-06	0.000126605	0.000104209	15
BP	GO:0002764	immune response-regulating signaling pathway	23/305	482/18800	4.28997e-06	0.000194282	0.000159914	23
BP	GO:0050729	positive regulation of inflammatory response	12/305	145/18800	4.42604e-06	0.00019797	0.00016295	12
BP	GO:0050764	regulation of phagocytosis	10/305	99/18800	4.74885e-06	0.000209818	0.000172702	10
BP	GO:0071674	mononuclear cell migration	14/305	199/18800	4.84566e-06	0.000211516	0.0001741	14
BP	GO:0002831	regulation of response to biotic stimulus	19/305	351/18800	5.06795e-06	0.000218586	0.000179919	19
BP	GO:0061844	antimicrobial humoral immune response mediated by antimicrobial peptide	9/305	79/18800	5.26438e-06	0.000222017	0.000182743	9
BP	GO:0071219	cellular response to molecule of bacterial origin	15/305	229/18800	5.33941e-06	0.000222017	0.000182743	15
BP	GO:2000116	regulation of cysteine-type endopeptidase activity	15/305	229/18800	5.33941e-06	0.000222017	0.000182743	15
BP	GO:0042554	superoxide anion generation	7/305	43/18800	5.39263e-06	0.000222017	0.000182743	7
BP	GO:0022407	regulation of cell-cell adhesion	22/305	456/18800	5.85215e-06	0.000238228	0.000196087	22
BP	GO:0045088	regulation of innate immune response	15/305	231/18800	5.9338e-06	0.000238869	0.000196614	15
BP	GO:0032677	regulation of interleukin-8 production	10/305	102/18800	6.2209e-06	0.000245603	0.000202156	10
BP	GO:0002221	pattern recognition receptor signaling pathway	13/305	176/18800	6.23666e-06	0.000245603	0.000202156	13
BP	GO:0032637	interleukin-8 production	10/305	103/18800	6.79225e-06	0.000264525	0.000217732	10
BP	GO:0031663	lipopolysaccharide-mediated signaling pathway	8/305	62/18800	6.91933e-06	0.000264525	0.000217732	8
BP	GO:0045055	regulated exocytosis	15/305	234/18800	6.93621e-06	0.000264525	0.000217732	15
BP	GO:0050830	defense response to Gram-positive bacterium	10/305	104/18800	7.40843e-06	0.000277285	0.000228234	10
BP	GO:0051873	killing by host of symbiont cells	6/305	30/18800	7.42385e-06	0.000277285	0.000228234	6
BP	GO:0032612	interleukin-1 production	11/305	129/18800	8.33377e-06	0.000304982	0.000251032	11
BP	GO:0032652	regulation of interleukin-1 production	11/305	129/18800	8.33377e-06	0.000304982	0.000251032	11
BP	GO:0042116	macrophage activation	10/305	106/18800	8.78702e-06	0.000318354	0.000262038	10
BP	GO:0002573	myeloid leukocyte differentiation	14/305	210/18800	8.9986e-06	0.000322791	0.000265691	14
BP	GO:0002523	leukocyte migration involved in inflammatory response	5/305	19/18800	1.04931e-05	0.000369091	0.000303801	5
BP	GO:0002888	positive regulation of myeloid leukocyte mediated immunity	5/305	19/18800	1.04931e-05	0.000369091	0.000303801	5
BP	GO:0050829	defense response to Gram-negative bacterium	9/305	87/18800	1.17144e-05	0.00040809	0.0003359	9
BP	GO:0043300	regulation of leukocyte degranulation	7/305	49/18800	1.32274e-05	0.000456407	0.00037567	7
BP	GO:0002699	positive regulation of immune effector process	15/305	248/18800	1.38964e-05	0.000474968	0.000390948	15
BP	GO:1903037	regulation of leukocyte cell-cell adhesion	18/305	344/18800	1.42545e-05	0.000482655	0.000397275	18
BP	GO:0007015	actin filament organization	21/305	450/18800	1.57781e-05	0.000529298	0.000435667	21
BP	GO:0050869	negative regulation of B cell activation	6/305	35/18800	1.89562e-05	0.000630075	0.000518617	6
BP	GO:0071216	cellular response to biotic stimulus	15/305	256/18800	2.01982e-05	0.000665254	0.000547573	15
BP	GO:0070944	neutrophil-mediated killing of bacterium	4/305	11/18800	2.04882e-05	0.000668729	0.000550433	4
BP	GO:0030099	myeloid cell differentiation	19/305	391/18800	2.3143e-05	0.000748635	0.000616205	19
BP	GO:0022409	positive regulation of cell-cell adhesion	16/305	291/18800	2.34851e-05	0.000752979	0.00061978	16
BP	GO:0032755	positive regulation of interleukin-6 production	9/305	97/18800	2.83346e-05	0.000900492	0.000741198	9
BP	GO:2000377	regulation of reactive oxygen species metabolic process	11/305	147/18800	2.86273e-05	0.000901884	0.000742344	11
BP	GO:0043281	regulation of cysteine-type endopeptidase activity involved in apoptotic process	13/305	204/18800	3.02413e-05	0.000944519	0.000777437	13
BP	GO:0002385	mucosal immune response	6/305	38/18800	3.09495e-05	0.000958375	0.000788842	6
BP	GO:0050867	positive regulation of cell activation	20/305	436/18800	3.21092e-05	0.000985861	0.000811466	20
BP	GO:0002703	regulation of leukocyte mediated immunity	14/305	236/18800	3.32727e-05	0.001013	0.000833804	14
BP	GO:0002755	MyD88-dependent toll-like receptor signaling pathway	5/305	24/18800	3.5885e-05	0.00108343	0.000891774	5
BP	GO:0002833	positive regulation of response to biotic stimulus	12/305	180/18800	3.93175e-05	0.00117725	0.000969	12
BP	GO:0032494	response to peptidoglycan	4/305	13/18800	4.32653e-05	0.00128484	0.00105755	4
BP	GO:0045785	positive regulation of cell adhesion	20/305	446/18800	4.41183e-05	0.00129952	0.00106964	20
BP	GO:0002218	activation of innate immune response	7/305	59/18800	4.57385e-05	0.00133638	0.00109998	7
BP	GO:0002251	organ or tissue specific immune response	6/305	41/18800	4.83908e-05	0.00140256	0.00115445	6
BP	GO:0019731	antibacterial humoral response	7/305	60/18800	5.10682e-05	0.00146841	0.00120866	7
BP	GO:0071801	regulation of podosome assembly	4/305	14/18800	5.97989e-05	0.00168762	0.00138909	4
BP	GO:0052547	regulation of peptidase activity	20/305	456/18800	5.99867e-05	0.00168762	0.00138909	20
BP	GO:0002685	regulation of leukocyte migration	13/305	218/18800	6.00892e-05	0.00168762	0.00138909	13
BP	GO:0002227	innate immune response in mucosa	5/305	27/18800	6.5493e-05	0.00181347	0.00149267	5
BP	GO:0006959	humoral immune response	16/305	317/18800	6.55711e-05	0.00181347	0.00149267	16
BP	GO:0030888	regulation of B cell proliferation	7/305	64/18800	7.77245e-05	0.0021333	0.00175593	7
BP	GO:0002758	innate immune response-activating signal transduction	5/305	28/18800	7.86783e-05	0.00214324	0.00176411	5
BP	GO:0002679	respiratory burst involved in defense response	4/305	15/18800	8.05046e-05	0.00214837	0.00176833	4
BP	GO:1902563	regulation of neutrophil activation	4/305	15/18800	8.05046e-05	0.00214837	0.00176833	4
BP	GO:0032102	negative regulation of response to external stimulus	19/305	429/18800	8.06455e-05	0.00214837	0.00176833	19
BP	GO:0031532	actin cytoskeleton reorganization	9/305	111/18800	8.22098e-05	0.00217406	0.00178948	9
BP	GO:1902622	regulation of neutrophil migration	6/305	45/18800	8.30168e-05	0.00217949	0.00179395	6
BP	GO:0045576	mast cell activation	7/305	65/18800	8.59098e-05	0.00223922	0.00184311	7
BP	GO:0006364	rRNA processing	13/305	226/18800	8.66834e-05	0.00224324	0.00184642	13
BP	GO:0016072	rRNA metabolic process	14/305	264/18800	0.000111296	0.00285975	0.00235387	14
BP	GO:0032609	interferon-gamma production	9/305	117/18800	0.000123465	0.00312806	0.00257472	9
BP	GO:0032649	regulation of interferon-gamma production	9/305	117/18800	0.000123465	0.00312806	0.00257472	9
BP	GO:0000302	response to reactive oxygen species	12/305	203/18800	0.000124936	0.00314335	0.0025873	12
BP	GO:0031348	negative regulation of defense response	14/305	268/18800	0.000130359	0.00325718	0.002681	14
BP	GO:0042254	ribosome biogenesis	15/305	304/18800	0.000141896	0.00350553	0.00288541	15
BP	GO:0019221	cytokine-mediated signaling pathway	20/305	486/18800	0.000142234	0.00350553	0.00288541	20
BP	GO:0043303	mast cell degranulation	6/305	50/18800	0.000151327	0.00370445	0.00304915	6
BP	GO:0071353	cellular response to interleukin-4	5/305	32/18800	0.000152876	0.00371724	0.00305967	5
BP	GO:0050863	regulation of T cell activation	16/305	342/18800	0.000158159	0.00382007	0.00314432	16
BP	GO:0036336	dendritic cell migration	5/305	33/18800	0.000177801	0.00425846	0.00350515	5
BP	GO:0002224	toll-like receptor signaling pathway	9/305	123/18800	0.000180776	0.00425846	0.00350515	9
BP	GO:0002532	production of molecular mediator involved in inflammatory response	8/305	97/18800	0.000181194	0.00425846	0.00350515	8
BP	GO:0032642	regulation of chemokine production	8/305	97/18800	0.000181194	0.00425846	0.00350515	8
BP	GO:0008360	regulation of cell shape	10/305	151/18800	0.000182186	0.00425846	0.00350515	10
BP	GO:0002279	mast cell activation involved in immune response	6/305	52/18800	0.000188683	0.00435413	0.0035839	6
BP	GO:0002448	mast cell mediated immunity	6/305	52/18800	0.000188683	0.00435413	0.0035839	6
BP	GO:1903039	positive regulation of leukocyte cell-cell adhesion	13/305	245/18800	0.000193631	0.0044334	0.00364915	13
BP	GO:0032602	chemokine production	8/305	98/18800	0.000194565	0.0044334	0.00364915	8
BP	GO:0002253	activation of immune response	17/305	386/18800	0.000203643	0.00461124	0.00379553	17
BP	GO:0070670	response to interleukin-4	5/305	34/18800	0.000205711	0.00462914	0.00381027	5
BP	GO:0051092	positive regulation of NF-kappaB transcription factor activity	10/305	154/18800	0.000213848	0.00478254	0.00393653	10
BP	GO:0032695	negative regulation of interleukin-12 production	4/305	19/18800	0.000217178	0.00479777	0.00394906	4
BP	GO:0071800	podosome assembly	4/305	19/18800	0.000217178	0.00479777	0.00394906	4
BP	GO:0052548	regulation of endopeptidase activity	18/305	426/18800	0.000221457	0.00486267	0.00400248	18
BP	GO:0031960	response to corticosteroid	10/305	157/18800	0.000250006	0.00545646	0.00449123	10
BP	GO:0006979	response to oxidative stress	18/305	433/18800	0.000269833	0.00585392	0.00481838	18
BP	GO:1901654	response to ketone	11/305	190/18800	0.000284617	0.00611048	0.00502956	11
BP	GO:0001836	release of cytochrome c from mitochondria	6/305	56/18800	0.000285032	0.00611048	0.00502956	6
BP	GO:0007566	embryo implantation	6/305	57/18800	0.000314278	0.00665865	0.00548076	6
BP	GO:0043388	positive regulation of DNA binding	6/305	57/18800	0.000314278	0.00665865	0.00548076	6
BP	GO:0046209	nitric oxide metabolic process	7/305	81/18800	0.000344126	0.00724864	0.00596639	7
BP	GO:0007599	hemostasis	12/305	227/18800	0.000350911	0.00734885	0.00604887	12
BP	GO:2001057	reactive nitrogen species metabolic process	7/305	82/18800	0.000371101	0.007727	0.00636012	7
BP	GO:0046686	response to cadmium ion	6/305	59/18800	0.000379797	0.00786288	0.00647197	6
BP	GO:1903706	regulation of hemopoiesis	16/305	371/18800	0.000393041	0.00809083	0.0066596	16
BP	GO:0022613	ribonucleoprotein complex biogenesis	18/305	448/18800	0.000405434	0.00829881	0.00683078	18
BP	GO:0002429	immune response-activating cell surface receptor signaling pathway	14/305	300/18800	0.000413773	0.00837487	0.00689339	14
BP	GO:0002757	immune response-activating signal transduction	14/305	300/18800	0.000413773	0.00837487	0.00689339	14
BP	GO:0008154	actin polymerization or depolymerization	11/305	199/18800	0.000422253	0.00849901	0.00699557	11
BP	GO:0050672	negative regulation of lymphocyte proliferation	7/305	84/18800	0.000430123	0.00860959	0.00708659	7
BP	GO:0051090	regulation of DNA-binding transcription factor activity	18/305	452/18800	0.000450316	0.00896425	0.00737851	18
BP	GO:1903409	reactive oxygen species biosynthetic process	6/305	61/18800	0.000455532	0.00901855	0.0074232	6
BP	GO:0032945	negative regulation of mononuclear cell proliferation	7/305	85/18800	0.000462321	0.00905399	0.00745237	7
BP	GO:2000117	negative regulation of cysteine-type endopeptidase activity	7/305	85/18800	0.000462321	0.00905399	0.00745237	7
BP	GO:0034341	response to interferon-gamma	9/305	140/18800	0.000473612	0.00912711	0.00751256	9
BP	GO:0045089	positive regulation of innate immune response	9/305	140/18800	0.000473612	0.00912711	0.00751256	9
BP	GO:1903305	regulation of regulated secretory pathway	9/305	140/18800	0.000473612	0.00912711	0.00751256	9
BP	GO:0097305	response to alcohol	12/305	235/18800	0.000479115	0.00918431	0.00755964	12
BP	GO:0002698	negative regulation of immune effector process	8/305	112/18800	0.000483679	0.00922299	0.00759148	8
BP	GO:0022617	extracellular matrix disassembly	6/305	62/18800	0.000497562	0.00943805	0.00776849	6
BP	GO:0042098	T cell proliferation	11/305	204/18800	0.000520304	0.00981803	0.00808126	11
BP	GO:1901216	positive regulation of neuron death	7/305	87/18800	0.000532477	0.00992755	0.0081714	7
BP	GO:0032613	interleukin-10 production	6/305	63/18800	0.000542549	0.00992755	0.0081714	6
BP	GO:0032615	interleukin-12 production	6/305	63/18800	0.000542549	0.00992755	0.0081714	6
BP	GO:0032653	regulation of interleukin-10 production	6/305	63/18800	0.000542549	0.00992755	0.0081714	6
BP	GO:0032655	regulation of interleukin-12 production	6/305	63/18800	0.000542549	0.00992755	0.0081714	6
BP	GO:0070542	response to fatty acid	6/305	63/18800	0.000542549	0.00992755	0.0081714	6
BP	GO:2000249	regulation of actin cytoskeleton reorganization	5/305	42/18800	0.000565711	0.0102994	0.00847744	5
BP	GO:0071803	positive regulation of podosome assembly	3/305	11/18800	0.000633419	0.0114744	0.00944461	3
BP	GO:0010038	response to metal ion	15/305	351/18800	0.000651871	0.0117499	0.00967138	15
BP	GO:0032956	regulation of actin cytoskeleton organization	15/305	352/18800	0.000671128	0.0120371	0.0099078	15
BP	GO:0034614	cellular response to reactive oxygen species	9/305	147/18800	0.000674491	0.0120378	0.00990839	9
BP	GO:0042060	wound healing	17/305	429/18800	0.00068155	0.0120978	0.00995777	17
BP	GO:0071346	cellular response to interferon-gamma	8/305	118/18800	0.00068453	0.0120978	0.00995777	8
BP	GO:0070664	negative regulation of leukocyte proliferation	7/305	91/18800	0.000698121	0.0122781	0.0101062	7
BP	GO:0050777	negative regulation of immune response	10/305	179/18800	0.000704915	0.0123377	0.0101552	10
BP	GO:0032970	regulation of actin filament-based process	16/305	393/18800	0.00073205	0.012751	0.0104954	16
BP	GO:0002704	negative regulation of leukocyte mediated immunity	6/305	67/18800	0.000754938	0.0129685	0.0106745	6
BP	GO:1903131	mononuclear cell differentiation	17/305	433/18800	0.000755344	0.0129685	0.0106745	17
BP	GO:1902105	regulation of leukocyte differentiation	13/305	283/18800	0.000764146	0.0129685	0.0106745	13
BP	GO:0033622	integrin activation	4/305	26/18800	0.000766014	0.0129685	0.0106745	4
BP	GO:0042832	defense response to protozoan	4/305	26/18800	0.000766014	0.0129685	0.0106745	4
BP	GO:0090200	positive regulation of release of cytochrome c from mitochondria	4/305	26/18800	0.000766014	0.0129685	0.0106745	4
BP	GO:0006887	exocytosis	15/305	357/18800	0.000774849	0.0130571	0.0107474	15
BP	GO:0007584	response to nutrient	9/305	150/18800	0.000779601	0.0130764	0.0107632	9
BP	GO:0034599	cellular response to oxidative stress	13/305	284/18800	0.0007894	0.0131797	0.0108483	13
BP	GO:0030101	natural killer cell activation	7/305	93/18800	0.000794983	0.013212	0.0108749	7
BP	GO:0050728	negative regulation of inflammatory response	10/305	182/18800	0.000801257	0.0132555	0.0109106	10
BP	GO:0043312	neutrophil degranulation	3/305	12/18800	0.000834446	0.0137418	0.0113109	3
BP	GO:0002690	positive regulation of leukocyte chemotaxis	7/305	94/18800	0.000847237	0.0138893	0.0114324	7
BP	GO:0090199	regulation of release of cytochrome c from mitochondria	5/305	46/18800	0.000864685	0.0141115	0.0116152	5
BP	GO:0001562	response to protozoan	4/305	27/18800	0.000887843	0.0143601	0.0118198	4
BP	GO:0002220	innate immune response activating cell surface receptor signaling pathway	4/305	27/18800	0.000887843	0.0143601	0.0118198	4
BP	GO:0002688	regulation of leukocyte chemotaxis	8/305	124/18800	0.000947775	0.0152613	0.0125616	8
BP	GO:0032722	positive regulation of chemokine production	6/305	70/18800	0.000952499	0.0152695	0.0125684	6
BP	GO:0002768	immune response-regulating cell surface receptor signaling pathway	14/305	328/18800	0.000990455	0.015808	0.0130116	14
BP	GO:0043280	positive regulation of cysteine-type endopeptidase activity involved in apoptotic process	8/305	125/18800	0.000998616	0.0158684	0.0130613	8
BP	GO:0007596	blood coagulation	11/305	221/18800	0.00100689	0.01593	0.0131121	11
BP	GO:0044030	regulation of DNA methylation	4/305	28/18800	0.0010227	0.0160299	0.0131942	4
BP	GO:0050766	positive regulation of phagocytosis	6/305	71/18800	0.00102648	0.0160299	0.0131942	6
BP	GO:2000379	positive regulation of reactive oxygen species metabolic process	6/305	71/18800	0.00102648	0.0160299	0.0131942	6
BP	GO:0010543	regulation of platelet activation	5/305	48/18800	0.00105202	0.0163583	0.0134645	5
BP	GO:0070486	leukocyte aggregation	3/305	13/18800	0.0010718	0.0165946	0.0136591	3
BP	GO:0042273	ribosomal large subunit biogenesis	6/305	72/18800	0.00110479	0.0170326	0.0140196	6
BP	GO:0062197	cellular response to chemical stress	14/305	332/18800	0.00111186	0.0170689	0.0140494	14
BP	GO:0046631	alpha-beta T cell activation	9/305	158/18800	0.00112652	0.017221	0.0141747	9
BP	GO:0050920	regulation of chemotaxis	11/305	225/18800	0.0011641	0.0177207	0.014586	11
BP	GO:0001773	myeloid dendritic cell activation	4/305	29/18800	0.00117133	0.0177561	0.0146151	4
BP	GO:0045123	cellular extravasation	6/305	73/18800	0.0011876	0.0179279	0.0147565	6
BP	GO:0010952	positive regulation of peptidase activity	10/305	192/18800	0.00120374	0.0180613	0.0148663	10
BP	GO:0050817	coagulation	11/305	226/18800	0.00120641	0.0180613	0.0148663	11
BP	GO:0042100	B cell proliferation	7/305	100/18800	0.00122031	0.0181941	0.0149756	7
BP	GO:0042113	B cell activation	14/305	336/18800	0.00124552	0.0184939	0.0152224	14
BP	GO:0051702	biological process involved in interaction with symbiont	7/305	101/18800	0.00129333	0.0191255	0.0157423	7
BP	GO:0060142	regulation of syncytium formation by plasma membrane fusion	4/305	30/18800	0.00133444	0.0195815	0.0161176	4
BP	GO:0061572	actin filament bundle organization	9/305	162/18800	0.00134173	0.0195815	0.0161176	9
BP	GO:0006177	GMP biosynthetic process	3/305	14/18800	0.0013478	0.0195815	0.0161176	3
BP	GO:1902947	regulation of tau-protein kinase activity	3/305	14/18800	0.0013478	0.0195815	0.0161176	3
BP	GO:0051091	positive regulation of DNA-binding transcription factor activity	12/305	265/18800	0.0013638	0.0195815	0.0161176	12
BP	GO:0002534	cytokine production involved in inflammatory response	6/305	75/18800	0.00136741	0.0195815	0.0161176	6
BP	GO:0006809	nitric oxide biosynthetic process	6/305	75/18800	0.00136741	0.0195815	0.0161176	6
BP	GO:1900015	regulation of cytokine production involved in inflammatory response	6/305	75/18800	0.00136741	0.0195815	0.0161176	6
BP	GO:0002696	positive regulation of leukocyte activation	16/305	421/18800	0.00149989	0.0213941	0.0176096	16
BP	GO:0006919	activation of cysteine-type endopeptidase activity involved in apoptotic process	6/305	77/18800	0.00156728	0.0222677	0.0183286	6
BP	GO:0034470	ncRNA processing	16/305	424/18800	0.00161243	0.0228197	0.018783	16
BP	GO:0043304	regulation of mast cell degranulation	4/305	32/18800	0.00170704	0.0239378	0.0197033	4
BP	GO:0062207	regulation of pattern recognition receptor signaling pathway	7/305	106/18800	0.00171126	0.0239378	0.0197033	7
BP	GO:1903707	negative regulation of hemopoiesis	7/305	106/18800	0.00171126	0.0239378	0.0197033	7
BP	GO:0032418	lysosome localization	6/305	79/18800	0.00178863	0.0247336	0.0203583	6
BP	GO:1903556	negative regulation of tumor necrosis factor superfamily cytokine production	6/305	79/18800	0.00178863	0.0247336	0.0203583	6
BP	GO:1990849	vacuolar localization	6/305	79/18800	0.00178863	0.0247336	0.0203583	6
BP	GO:0030041	actin filament polymerization	9/305	169/18800	0.00179727	0.0247586	0.0203789	9
BP	GO:0007229	integrin-mediated signaling pathway	7/305	107/18800	0.00180616	0.0247868	0.0204021	7
BP	GO:0090022	regulation of neutrophil chemotaxis	4/305	33/18800	0.00191797	0.0262219	0.0215833	4
BP	GO:0051238	sequestering of metal ion	3/305	16/18800	0.00202431	0.0274685	0.0226094	3
BP	GO:1901163	regulation of trophoblast cell migration	3/305	16/18800	0.00202431	0.0274685	0.0226094	3
BP	GO:0050921	positive regulation of chemotaxis	8/305	140/18800	0.00205904	0.0278354	0.0229114	8
BP	GO:1901222	regulation of NIK/NF-kappaB signaling	7/305	110/18800	0.00211555	0.0284931	0.0234527	7
BP	GO:0033006	regulation of mast cell activation involved in immune response	4/305	34/18800	0.00214627	0.0286761	0.0236034	4
BP	GO:0002687	positive regulation of leukocyte migration	8/305	141/18800	0.00215288	0.0286761	0.0236034	8
BP	GO:0050671	positive regulation of lymphocyte proliferation	8/305	141/18800	0.00215288	0.0286761	0.0236034	8
BP	GO:0045637	regulation of myeloid cell differentiation	10/305	208/18800	0.00217921	0.0288874	0.0237773	10
BP	GO:0010950	positive regulation of endopeptidase activity	9/305	174/18800	0.00219267	0.0288874	0.0237773	9
BP	GO:0042129	regulation of T cell proliferation	9/305	174/18800	0.00219267	0.0288874	0.0237773	9
BP	GO:0071347	cellular response to interleukin-1	7/305	111/18800	0.00222729	0.0292372	0.0240652	7
BP	GO:0046456	icosanoid biosynthetic process	5/305	57/18800	0.00228521	0.0298762	0.0245912	5
BP	GO:0048872	homeostasis of number of cells	12/305	282/18800	0.00229246	0.0298762	0.0245912	12
BP	GO:0045936	negative regulation of phosphate metabolic process	16/305	440/18800	0.00233967	0.0303075	0.0249462	16
BP	GO:0032946	positive regulation of mononuclear cell proliferation	8/305	143/18800	0.00235065	0.0303075	0.0249462	8
BP	GO:2001056	positive regulation of cysteine-type endopeptidase activity	8/305	143/18800	0.00235065	0.0303075	0.0249462	8
BP	GO:2000241	regulation of reproductive process	9/305	176/18800	0.002369	0.0304357	0.0250518	9
BP	GO:0071398	cellular response to fatty acid	4/305	35/18800	0.00239265	0.0305273	0.0251272	4
BP	GO:0010563	negative regulation of phosphorus metabolic process	16/305	441/18800	0.00239298	0.0305273	0.0251272	16
BP	GO:0061450	trophoblast cell migration	3/305	17/18800	0.00242878	0.0308753	0.0254136	3
BP	GO:0001912	positive regulation of leukocyte mediated cytotoxicity	5/305	58/18800	0.00246817	0.0312664	0.0257355	5
BP	GO:0044403	biological process involved in symbiotic interaction	12/305	286/18800	0.00257301	0.0324808	0.0267351	12
BP	GO:0031589	cell-substrate adhesion	14/305	364/18800	0.0026105	0.0328397	0.0270305	14
BP	GO:0071384	cellular response to corticosteroid stimulus	5/305	59/18800	0.00266154	0.0333659	0.0274636	5
BP	GO:0030889	negative regulation of B cell proliferation	3/305	18/18800	0.0028798	0.035854	0.0295116	3
BP	GO:0060263	regulation of respiratory burst	3/305	18/18800	0.0028798	0.035854	0.0295116	3
BP	GO:0071276	cellular response to cadmium ion	4/305	37/18800	0.00294242	0.0365082	0.03005	4
BP	GO:0002761	regulation of myeloid leukocyte differentiation	7/305	117/18800	0.00299648	0.037052	0.0304977	7
BP	GO:0045428	regulation of nitric oxide biosynthetic process	5/305	61/18800	0.00308084	0.0379656	0.0312496	5
BP	GO:0072524	pyridine-containing compound metabolic process	4/305	38/18800	0.00324718	0.0398798	0.0328252	4
BP	GO:0045471	response to ethanol	7/305	119/18800	0.00329344	0.0403112	0.0331803	7
BP	GO:0032930	positive regulation of superoxide anion generation	3/305	19/18800	0.00337904	0.0410814	0.0338143	3
BP	GO:2000251	positive regulation of actin cytoskeleton reorganization	3/305	19/18800	0.00337904	0.0410814	0.0338143	3
BP	GO:0050870	positive regulation of T cell activation	10/305	223/18800	0.00359426	0.0435089	0.0358124	10
BP	GO:0051101	regulation of DNA binding	7/305	121/18800	0.00361234	0.0435089	0.0358124	7
BP	GO:0022411	cellular component disassembly	16/305	460/18800	0.00361474	0.0435089	0.0358124	16
BP	GO:0080164	regulation of nitric oxide metabolic process	5/305	64/18800	0.00379623	0.0455422	0.037486	5
BP	GO:0002643	regulation of tolerance induction	3/305	20/18800	0.00392804	0.04666	0.038406	3
BP	GO:0009168	purine ribonucleoside monophosphate biosynthetic process	3/305	20/18800	0.00392804	0.04666	0.038406	3
BP	GO:0070293	renal absorption	3/305	20/18800	0.00392804	0.04666	0.038406	3
BP	GO:0001933	negative regulation of protein phosphorylation	13/305	341/18800	0.0039476	0.046739	0.0384711	13
BP	GO:0090316	positive regulation of intracellular protein transport	8/305	156/18800	0.00400711	0.0470455	0.0387234	8
BP	GO:0042326	negative regulation of phosphorylation	14/305	382/18800	0.00401244	0.0470455	0.0387234	14
BP	GO:0050878	regulation of body fluid levels	14/305	382/18800	0.00401244	0.0470455	0.0387234	14
BP	GO:0031100	animal organ regeneration	5/305	65/18800	0.00405909	0.0471955	0.0388468	5
BP	GO:0031343	positive regulation of cell killing	5/305	65/18800	0.00405909	0.0471955	0.0388468	5
BP	GO:0034109	homotypic cell-cell adhesion	6/305	93/18800	0.00406431	0.0471955	0.0388468	6
BP	GO:1901655	cellular response to ketone	6/305	94/18800	0.00428365	0.0490769	0.0403954	6
BP	GO:0033574	response to testosterone	4/305	41/18800	0.00428898	0.0490769	0.0403954	4
BP	GO:0045429	positive regulation of nitric oxide biosynthetic process	4/305	41/18800	0.00428898	0.0490769	0.0403954	4
BP	GO:0071548	response to dexamethasone	4/305	41/18800	0.00428898	0.0490769	0.0403954	4
BP	GO:0050868	negative regulation of T cell activation	7/305	125/18800	0.00432009	0.0490769	0.0403954	7
BP	GO:0051017	actin filament bundle assembly	8/305	158/18800	0.00432643	0.0490769	0.0403954	8
BP	GO:0070665	positive regulation of leukocyte proliferation	8/305	158/18800	0.00432643	0.0490769	0.0403954	8
BP	GO:0071677	positive regulation of mononuclear cell migration	5/305	66/18800	0.00433469	0.0490769	0.0403954	5
CC	GO:0034774	secretory granule lumen	41/318	322/19594	7.99211e-25	1.92961e-22	1.63622e-22	41
CC	GO:0060205	cytoplasmic vesicle lumen	41/318	325/19594	1.14969e-24	1.92961e-22	1.63622e-22	41
CC	GO:0031983	vesicle lumen	41/318	327/19594	1.46183e-24	1.92961e-22	1.63622e-22	41
CC	GO:0042581	specific granule	27/318	160/19594	6.61932e-20	6.55313e-18	5.55674e-18	27
CC	GO:0070820	tertiary granule	26/318	164/19594	1.66336e-18	1.31738e-16	1.11708e-16	26
CC	GO:0035580	specific granule lumen	17/318	62/19594	9.3818e-17	5.31278e-15	4.50499e-15	17
CC	GO:0030667	secretory granule membrane	32/318	312/19594	9.39128e-17	5.31278e-15	4.50499e-15	32
CC	GO:0101002	ficolin-1-rich granule	23/318	185/19594	3.76678e-14	1.86455e-12	1.58105e-12	23
CC	GO:0031838	haptoglobin-hemoglobin complex	8/318	11/19594	6.97485e-13	3.06893e-11	2.60231e-11	8
CC	GO:0005833	hemoglobin complex	8/318	12/19594	2.06303e-12	8.16959e-11	6.92743e-11	8
CC	GO:1904724	tertiary granule lumen	13/318	55/19594	3.34093e-12	1.20273e-10	1.01986e-10	13
CC	GO:0005766	primary lysosome	18/318	155/19594	7.57487e-11	2.30742e-09	1.95659e-09	18
CC	GO:0042582	azurophil granule	18/318	155/19594	7.57487e-11	2.30742e-09	1.95659e-09	18
CC	GO:1904813	ficolin-1-rich granule lumen	16/318	124/19594	1.77966e-10	5.03391e-09	4.26852e-09	16
CC	GO:0070821	tertiary granule membrane	11/318	73/19594	2.51673e-08	6.64417e-07	5.63394e-07	11
CC	GO:0035578	azurophil granule lumen	12/318	91/19594	2.72422e-08	6.74243e-07	5.71727e-07	12
CC	GO:0071682	endocytic vesicle lumen	6/318	23/19594	1.3943e-06	3.2479e-05	2.75406e-05	6
CC	GO:0035579	specific granule membrane	10/318	91/19594	2.21333e-06	4.86932e-05	4.12895e-05	10
CC	GO:0045335	phagocytic vesicle	12/318	138/19594	2.66475e-06	5.5539e-05	4.70945e-05	12
CC	GO:0005775	vacuolar lumen	13/318	174/19594	5.56313e-06	0.00011015	9.34019e-05	13
CC	GO:0044391	ribosomal subunit	13/318	178/19594	7.13004e-06	0.000134452	0.000114009	13
CC	GO:0030139	endocytic vesicle	18/318	342/19594	1.33852e-05	0.000240933	0.0002043	18
CC	GO:0015934	large ribosomal subunit	10/318	112/19594	1.44387e-05	0.000248598	0.000210799	10
CC	GO:0015629	actin cytoskeleton	22/318	499/19594	2.41825e-05	0.000399012	0.000338343	22
CC	GO:0101003	ficolin-1-rich granule membrane	7/318	61/19594	5.71507e-05	0.000905267	0.000767624	7
CC	GO:0043020	NADPH oxidase complex	4/318	14/19594	5.9929e-05	0.000912765	0.000773982	4
CC	GO:0005884	actin filament	9/318	113/19594	9.49941e-05	0.00139325	0.00118141	9
CC	GO:0005840	ribosome	13/318	229/19594	9.99362e-05	0.00140344	0.00119005	13
CC	GO:0031225	anchored component of membrane	11/318	169/19594	0.000102777	0.00140344	0.00119005	11
CC	GO:0035577	azurophil granule membrane	6/318	58/19594	0.000347016	0.00458061	0.00388414	6
CC	GO:0002102	podosome	4/318	29/19594	0.00117368	0.0149928	0.0127132	4
CC	GO:0005732	sno(s)RNA-containing ribonucleoprotein complex	4/318	30/19594	0.0013371	0.0160144	0.0135794	4
CC	GO:0031253	cell projection membrane	14/318	339/19594	0.0013657	0.0160144	0.0135794	14
CC	GO:0022626	cytosolic ribosome	7/318	102/19594	0.00137497	0.0160144	0.0135794	7
CC	GO:0030055	cell-substrate junction	16/318	428/19594	0.00179018	0.018758	0.0159059	16
CC	GO:0005791	rough endoplasmic reticulum	6/318	79/19594	0.00179426	0.018758	0.0159059	6
CC	GO:0000315	organellar large ribosomal subunit	5/318	54/19594	0.00180001	0.018758	0.0159059	5
CC	GO:0005762	mitochondrial large ribosomal subunit	5/318	54/19594	0.00180001	0.018758	0.0159059	5
CC	GO:0000313	organellar ribosome	6/318	81/19594	0.00203924	0.0201885	0.0171189	6
CC	GO:0005761	mitochondrial ribosome	6/318	81/19594	0.00203924	0.0201885	0.0171189	6
CC	GO:0022625	cytosolic large ribosomal subunit	5/318	58/19594	0.00247435	0.0238986	0.0202649	5
CC	GO:0005925	focal adhesion	15/318	419/19594	0.00369426	0.0348316	0.0295356	15
CC	GO:0031362	anchored component of external side of plasma membrane	3/318	20/19594	0.0039334	0.0362238	0.0307161	3
MF	GO:0016209	antioxidant activity	15/310	85/18410	1.10203e-11	6.09422e-09	5.41734e-09	15
MF	GO:0031720	haptoglobin binding	7/310	10/18410	4.12383e-11	8.75826e-09	7.78549e-09	7
MF	GO:0004601	peroxidase activity	12/310	52/18410	4.75132e-11	8.75826e-09	7.78549e-09	12
MF	GO:0016684	oxidoreductase activity, acting on peroxide as acceptor	12/310	56/18410	1.21048e-10	1.67349e-08	1.48762e-08	12
MF	GO:0005344	oxygen carrier activity	7/310	14/18410	1.11296e-09	1.23093e-07	1.09422e-07	7
MF	GO:0043177	organic acid binding	15/310	141/18410	1.60722e-08	1.48132e-06	1.31679e-06	15
MF	GO:0019865	immunoglobulin binding	6/310	24/18410	2.26395e-06	0.000178852	0.000158987	6
MF	GO:0019825	oxygen binding	7/310	39/18410	3.47483e-06	0.000240198	0.000213519	7
MF	GO:0050786	RAGE receptor binding	4/310	10/18410	1.52866e-05	0.000939277	0.000834953	4
MF	GO:0001530	lipopolysaccharide binding	6/310	34/18410	1.9632e-05	0.00108565	0.000965067	6
MF	GO:0019864	IgG binding	4/310	11/18410	2.37033e-05	0.00119163	0.00105928	4
MF	GO:0140104	molecular carrier activity	8/310	73/18410	3.07025e-05	0.00141487	0.00125773	8
MF	GO:0035325	Toll-like receptor binding	4/310	12/18410	3.50838e-05	0.00149241	0.00132665	4
MF	GO:0046906	tetrapyrrole binding	11/310	149/18410	4.54031e-05	0.00179342	0.00159423	11
MF	GO:0003735	structural constituent of ribosome	12/310	181/18410	5.92619e-05	0.00218479	0.00194213	12
MF	GO:0038187	pattern recognition receptor activity	5/310	26/18410	6.44806e-05	0.00222861	0.00198108	5
MF	GO:0050664	oxidoreductase activity, acting on NAD(P)H, oxygen as acceptor	4/310	15/18410	9.2955e-05	0.00302377	0.00268792	4
MF	GO:0020037	heme binding	10/310	139/18410	0.000124482	0.00382437	0.0033996	10
MF	GO:0140375	immune receptor activity	10/310	148/18410	0.000208409	0.0060658	0.00539208	10
MF	GO:0051015	actin filament binding	12/310	214/18410	0.00028678	0.00792946	0.00704875	12
MF	GO:0016829	lyase activity	11/310	195/18410	0.000485049	0.0119757	0.0106456	11
MF	GO:0003779	actin binding	18/310	439/18410	0.000494105	0.0119757	0.0106456	18
MF	GO:0016175	superoxide-generating NAD(P)H oxidase activity	3/310	10/18410	0.000519741	0.0119757	0.0106456	3
MF	GO:0016176	superoxide-generating NADPH oxidase activator activity	3/310	10/18410	0.000519741	0.0119757	0.0106456	3
MF	GO:0005539	glycosaminoglycan binding	12/310	234/18410	0.00063968	0.0141497	0.0125781	12
MF	GO:0016651	oxidoreductase activity, acting on NAD(P)H	7/310	88/18410	0.000710146	0.0146865	0.0130553	7
MF	GO:0016836	hydro-lyase activity	6/310	64/18410	0.000717062	0.0146865	0.0130553	6
MF	GO:0032396	inhibitory MHC class I receptor activity	3/310	12/18410	0.000929313	0.0183539	0.0163154	3
MF	GO:0003953	NAD+ nucleosidase activity	4/310	28/18410	0.00117343	0.0223761	0.0198908	4
MF	GO:0032813	tumor necrosis factor receptor superfamily binding	5/310	49/18410	0.00136279	0.0251208	0.0223306	5
MF	GO:0036041	long-chain fatty acid binding	3/310	15/18410	0.00185133	0.0330254	0.0293573	3
MF	GO:0016835	carbon-oxygen lyase activity	6/310	79/18410	0.002155	0.0372411	0.0331048	6
MF	GO:0001846	opsonin binding	3/310	16/18410	0.00225034	0.0377102	0.0335218	3
MF	GO:0032393	MHC class I receptor activity	3/310	17/18410	0.00269874	0.0427102	0.0379664	3
MF	GO:0031406	carboxylic acid binding	9/310	173/18410	0.00270318	0.0427102	0.0379664	9
