# Supplementary material for: Identification of macrophage-related genes in sepsis-induced ARDS using bioinformatics and machine learning
Source: Sci Rep. 2023 Jun 19;13:9876. doi: 10.1038/s41598-023-37162-5 (PMC10279743; doi:10.1038/s41598-023-37162-5)
Supplement: Supplementary file 4 — Supplementary Table S3. [file 41598_2023_37162_MOESM4_ESM.xlsx]

## Sheet: Sheet1
Supplementary Table S3: KEGG enrichment analysis results of differentially expressed genes in GSE32707
ID	Description	GeneRatio	BgRatio	pvalue	p.adjust	qvalue	Count
hsa04613	Neutrophil extracellular trap formation	19/188	190/8191	6.05178e-08	1.519e-05	1.33776e-05	19
hsa04380	Osteoclast differentiation	13/188	128/8191	6.82255e-06	0.00085623	0.000754072	13
hsa05134	Legionellosis	8/188	57/8191	4.18768e-05	0.00273761	0.00241098	8
hsa04145	Phagosome	13/188	152/8191	4.36272e-05	0.00273761	0.00241098	13
hsa05140	Leishmaniasis	9/188	77/8191	6.12958e-05	0.00307705	0.00270992	9
hsa05150	Staphylococcus aureus infection	9/188	96/8191	0.000338833	0.0131313	0.0115646	9
hsa04666	Fc gamma R-mediated phagocytosis	9/188	97/8191	0.000366213	0.0131313	0.0115646	9
hsa05146	Amoebiasis	9/188	102/8191	0.000531973	0.0163558	0.0144043	9
hsa05132	Salmonella infection	15/188	249/8191	0.000586463	0.0163558	0.0144043	15
hsa05221	Acute myeloid leukemia	7/188	67/8191	0.000815464	0.0189871	0.0167217	7
hsa04650	Natural killer cell mediated cytotoxicity	10/188	131/8191	0.000832104	0.0189871	0.0167217	10
hsa03010	Ribosome	11/188	158/8191	0.000995151	0.0208152	0.0183317	11
hsa05202	Transcriptional misregulation in cancer	12/188	193/8191	0.00158482	0.0305991	0.0269483	12
hsa05133	Pertussis	7/188	76/8191	0.00172419	0.0309123	0.0272241	7
hsa05171	Coronavirus disease - COVID-19	13/188	232/8191	0.00258929	0.0433274	0.0381579	13
hsa05152	Tuberculosis	11/188	180/8191	0.00282284	0.0442833	0.0389998	11
hsa04621	NOD-like receptor signaling pathway	11/188	184/8191	0.00334451	0.0493808	0.043489	11
