# Supplementary material for: Identification of macrophage-related genes in sepsis-induced ARDS using bioinformatics and machine learning
Source: Sci Rep. 2023 Jun 19;13:9876. doi: 10.1038/s41598-023-37162-5 (PMC10279743; doi:10.1038/s41598-023-37162-5)
Supplement: Supplementary file 5 — Supplementary Table S4. [file 41598_2023_37162_MOESM5_ESM.xlsx]

## Sheet: Sheet1
Supplementary Table S4: GSVA enrichment pathway differences between the sepsis group and the control group in GSE32707
Pathway	logFC	AveExpr	t	P.Value	adj.P.Val	B
KEGG_CYTOKINE_CYTOKINE_RECEPTOR_INTERACTION	0.154758	0.0174236	5.13675	1.44704e-06	5.46552e-05	5.05227
KEGG_CYTOSOLIC_DNA_SENSING_PATHWAY	0.192264	0.0203361	5.13311	1.46922e-06	5.46552e-05	5.03807
KEGG_JAK_STAT_SIGNALING_PATHWAY	0.154606	0.0194623	4.15664	6.97535e-05	0.00119615	1.45538
KEGG_NATURAL_KILLER_CELL_MEDIATED_CYTOTOXICITY	0.186713	0.0379298	3.90836	0.000172257	0.00203008	0.624587
KEGG_TOLL_LIKE_RECEPTOR_SIGNALING_PATHWAY	0.184101	0.0307142	3.89147	0.000182956	0.00203008	0.569367
KEGG_PRIMARY_IMMUNODEFICIENCY	0.230208	0.042675	3.88752	0.000185545	0.00203008	0.556494
KEGG_RIG_I_LIKE_RECEPTOR_SIGNALING_PATHWAY	0.159544	0.0190906	3.84494	0.000215798	0.00222991	0.418189
KEGG_AUTOIMMUNE_THYROID_DISEASE	0.210114	0.0499808	3.54963	0.000597216	0.00462842	-0.509901
KEGG_LEUKOCYTE_TRANSENDOTHELIAL_MIGRATION	0.146996	0.0175599	3.51539	0.000669726	0.00479111	-0.613888
KEGG_SYSTEMIC_LUPUS_ERYTHEMATOSUS	0.142732	0.0250366	3.47904	0.000755766	0.00520639	-0.723449
KEGG_HEMATOPOIETIC_CELL_LINEAGE	0.165843	0.0588263	3.4116	0.000943645	0.0062685	-0.924368
KEGG_ARACHIDONIC_ACID_METABOLISM	0.112753	0.00823078	3.24787	0.00159834	0.00860423	-1.39936
KEGG_REGULATION_OF_AUTOPHAGY	0.146644	0.00350961	3.23489	0.00166534	0.00860423	-1.43625
KEGG_T_CELL_RECEPTOR_SIGNALING_PATHWAY	0.163334	0.0495437	3.21347	0.00178157	0.008956	-1.49682
KEGG_OLFACTORY_TRANSDUCTION	0.139536	-0.0184349	3.18965	0.00191968	0.00939631	-1.56379
KEGG_VIRAL_MYOCARDITIS	0.144572	0.0373394	3.13719	0.0022599	0.0105085	-1.70992
KEGG_CHEMOKINE_SIGNALING_PATHWAY	0.151	0.0280188	3.12694	0.00233258	0.0105819	-1.73823
KEGG_SNARE_INTERACTIONS_IN_VESICULAR_TRANSPORT	0.151377	0.0349383	3.07702	0.00271881	0.0120404	-1.8751
KEGG_ABC_TRANSPORTERS	0.0929424	-0.00921999	3.04054	0.00303766	0.0126556	-1.97396
KEGG_RETINOL_METABOLISM	0.109235	-0.0105231	3.03516	0.00308753	0.0126556	-1.98847
KEGG_SPHINGOLIPID_METABOLISM	0.120829	-0.00840572	3.01437	0.00328737	0.0130096	-2.0443
KEGG_NOD_LIKE_RECEPTOR_SIGNALING_PATHWAY	0.16154	0.0314231	2.99994	0.00343302	0.013303	-2.08286
KEGG_NEUROACTIVE_LIGAND_RECEPTOR_INTERACTION	0.108634	0.00501243	2.96294	0.00383428	0.0141232	-2.18105
KEGG_ALLOGRAFT_REJECTION	0.215532	0.0643522	2.93858	0.00412164	0.0144646	-2.24515
KEGG_DRUG_METABOLISM_CYTOCHROME_P450	0.0984271	-0.00544515	2.90791	0.00451164	0.0147222	-2.32524
KEGG_CELL_ADHESION_MOLECULES_CAMS	0.109019	0.0271142	2.82742	0.00570197	0.0178688	-2.53204
KEGG_ASTHMA	0.209404	0.0629887	2.81791	0.00586021	0.0178688	-2.55616
KEGG_INTESTINAL_IMMUNE_NETWORK_FOR_IGA_PRODUCTION	0.171812	0.0387007	2.79892	0.00618818	0.0185645	-2.6041
KEGG_O_GLYCAN_BIOSYNTHESIS	0.105444	-0.00297889	2.76381	0.00683911	0.019575	-2.69201
KEGG_APOPTOSIS	0.12794	0.0327893	2.74529	0.00720725	0.0203114	-2.73802
KEGG_TYPE_I_DIABETES_MELLITUS	0.178607	0.0620117	2.70076	0.00816697	0.0226725	-2.84753
KEGG_GRAFT_VERSUS_HOST_DISEASE	0.196856	0.0737981	2.67199	0.00884737	0.0242001	-2.91746
KEGG_RENIN_ANGIOTENSIN_SYSTEM	0.127411	0.018137	2.65465	0.00928194	0.0250209	-2.95931
KEGG_REGULATION_OF_ACTIN_CYTOSKELETON	0.0858811	0.0103357	2.61716	0.0102884	0.0269527	-3.04899
KEGG_LEISHMANIA_INFECTION	0.160891	0.0594597	2.60631	0.0105975	0.027377	-3.07474
KEGG_ANTIGEN_PROCESSING_AND_PRESENTATION	0.135827	0.0388758	2.5584	0.0120651	0.0307412	-3.18731
KEGG_GLYCEROPHOSPHOLIPID_METABOLISM	0.0866281	-0.000105452	2.4735	0.0151211	0.0380071	-3.38235
KEGG_DRUG_METABOLISM_OTHER_ENZYMES	0.0932175	0.00940031	2.43522	0.0167124	0.0403702	-3.46839
KEGG_ADIPOCYTOKINE_SIGNALING_PATHWAY	0.0950077	0.0190715	2.28594	0.0244375	0.0547635	-3.7926
KEGG_CALCIUM_SIGNALING_PATHWAY	0.0596685	0.00514576	2.23799	0.0275128	0.0588205	-3.89285
KEGG_GLYCOSAMINOGLYCAN_BIOSYNTHESIS_KERATAN_SULFATE	0.12424	0.0178279	2.22682	0.0282761	0.0597654	-3.91593
KEGG_METABOLISM_OF_XENOBIOTICS_BY_CYTOCHROME_P450	0.0722158	-0.00712403	2.20521	0.0298056	0.0622903	-3.96028
KEGG_NITROGEN_METABOLISM	0.0940508	0.021652	2.19028	0.030904	0.063591	-3.9907
KEGG_AMYOTROPHIC_LATERAL_SCLEROSIS_ALS	0.0820123	0.0209861	2.18751	0.0311117	0.063591	-3.99632
KEGG_MAPK_SIGNALING_PATHWAY	0.067341	0.0164078	2.14699	0.034291	0.0688208	-4.07784
KEGG_GLYCEROLIPID_METABOLISM	0.0689328	0.00967948	2.13767	0.0350609	0.0689121	-4.0964
KEGG_FC_GAMMA_R_MEDIATED_PHAGOCYTOSIS	0.115617	0.0124197	2.13604	0.035197	0.0689121	-4.09963
KEGG_NICOTINATE_AND_NICOTINAMIDE_METABOLISM	0.0815932	0.00781394	2.0823	0.0399515	0.0759548	-4.20513
KEGG_STARCH_AND_SUCROSE_METABOLISM	0.0771718	-0.0123728	2.07648	0.0404982	0.0759548	-4.2164
KEGG_FC_EPSILON_RI_SIGNALING_PATHWAY	0.0913519	0.018691	2.07292	0.0408359	0.0759548	-4.22329
KEGG_GLYCOSPHINGOLIPID_BIOSYNTHESIS_LACTO_AND_NEOLACTO_SERIES	0.091635	-0.00503541	2.04965	0.0431016	0.0785971	-4.26801
KEGG_EPITHELIAL_CELL_SIGNALING_IN_HELICOBACTER_PYLORI_INFECTION	0.101825	0.0178649	2.01115	0.0470895	0.0850354	-4.34102
KEGG_TYPE_II_DIABETES_MELLITUS	0.0777778	-0.00323245	1.9579	0.0531193	0.094097	-4.43987
KEGG_B_CELL_RECEPTOR_SIGNALING_PATHWAY	0.115649	0.0403341	1.90416	0.059857	0.105032	-4.53715
KEGG_GLYCOSAMINOGLYCAN_DEGRADATION	0.08968	0.0136436	1.77336	0.0793129	0.135341	-4.76346
KEGG_GLYCOSPHINGOLIPID_BIOSYNTHESIS_GANGLIO_SERIES	0.079619	0.0163966	1.74845	0.0835553	0.141284	-4.80485
KEGG_PATHOGENIC_ESCHERICHIA_COLI_INFECTION	0.0725741	0.00988508	1.72085	0.088472	0.14825	-4.85007
KEGG_VIBRIO_CHOLERAE_INFECTION	0.0589246	0.00819148	1.71097	0.0902885	0.148616	-4.8661
KEGG_LYSOSOME	0.0906378	0.0352912	1.66872	0.0984024	0.158431	-4.93363
KEGG_DORSO_VENTRAL_AXIS_FORMATION	0.0870542	0.0147123	1.66669	0.0988063	0.158431	-4.93683
KEGG_PRION_DISEASES	0.0580057	0.0188284	1.61211	0.110192	0.173693	-5.02164
KEGG_NEUROTROPHIN_SIGNALING_PATHWAY	0.0728246	0.0140553	1.55296	0.123694	0.190141	-5.11052
KEGG_PRIMARY_BILE_ACID_BIOSYNTHESIS	0.0707436	-0.0051096	1.53456	0.128152	0.19379	-5.13752
KEGG_NOTCH_SIGNALING_PATHWAY	0.0705685	0.0178054	1.52795	0.129784	0.194676	-5.14715
KEGG_VASCULAR_SMOOTH_MUSCLE_CONTRACTION	0.0432464	0.00495596	1.3871	0.168594	0.24309	-5.34285
KEGG_ETHER_LIPID_METABOLISM	0.0513804	-0.00402377	1.36799	0.174482	0.245861	-5.36801
KEGG_GLUTATHIONE_METABOLISM	0.0485376	0.0124213	1.34283	0.182467	0.253587	-5.40062
KEGG_COMPLEMENT_AND_COAGULATION_CASCADES	0.0494957	0.00384107	1.34213	0.182692	0.253587	-5.40151
KEGG_ENDOCYTOSIS	0.0516044	0.012819	1.31694	0.190967	0.261331	-5.43356
KEGG_ACUTE_MYELOID_LEUKEMIA	0.0622171	0.0236007	1.21456	0.227489	0.302235	-5.55777
KEGG_TASTE_TRANSDUCTION	0.0381313	-0.00825797	0.893593	0.373755	0.454369	-5.88366
KEGG_STEROID_HORMONE_BIOSYNTHESIS	0.030568	-0.0119965	0.850269	0.397273	0.477086	-5.92019
KEGG_LINOLEIC_ACID_METABOLISM	0.0405435	-0.0126033	0.849728	0.397572	0.477086	-5.92064
KEGG_PANTOTHENATE_AND_COA_BIOSYNTHESIS	0.0438352	0.0114848	0.835538	0.405471	0.483447	-5.93221
KEGG_GLYCOSAMINOGLYCAN_BIOSYNTHESIS_CHONDROITIN_SULFATE	0.0372733	0.00632114	0.823884	0.41203	0.488137	-5.94157
KEGG_PPAR_SIGNALING_PATHWAY	0.0232606	0.00287511	0.809697	0.420099	0.494547	-5.95278
KEGG_GLYCOSPHINGOLIPID_BIOSYNTHESIS_GLOBO_SERIES	0.0423742	0.0002502	0.778177	0.438362	0.512801	-5.97702
KEGG_LONG_TERM_DEPRESSION	0.0248433	-0.00303069	0.741656	0.460091	0.534856	-6.00391
KEGG_PENTOSE_AND_GLUCURONATE_INTERCONVERSIONS	0.028044	-0.0111514	0.598646	0.550806	0.632407	-6.0969
KEGG_INSULIN_SIGNALING_PATHWAY	0.0217336	0.00908418	0.591539	0.555538	0.633927	-6.10101
KEGG_OTHER_GLYCAN_DEGRADATION	0.037441	0.030382	0.570679	0.569539	0.642026	-6.11278
KEGG_ALPHA_LINOLENIC_ACID_METABOLISM	0.0297167	-0.0135096	0.546518	0.585967	0.652634	-6.1259
KEGG_AXON_GUIDANCE	0.0132556	0.0019137	0.518346	0.605399	0.664934	-6.14048
KEGG_FOCAL_ADHESION	0.00899299	0.00286104	0.30856	0.758319	0.815303	-6.22488
KEGG_SULFUR_METABOLISM	0.0157272	0.00265263	0.28456	0.776589	0.830147	-6.23181
KEGG_ASCORBATE_AND_ALDARATE_METABOLISM	0.0104826	-0.00602119	0.234331	0.815223	0.861542	-6.24451
KEGG_VEGF_SIGNALING_PATHWAY	0.0075924	0.00588176	0.206445	0.836877	0.87943	-6.2505
KEGG_MATURITY_ONSET_DIABETES_OF_THE_YOUNG	0.00948557	-0.0165113	0.179098	0.858235	0.893295	-6.25563
KEGG_PROSTATE_CANCER	0.00668186	0.00836572	0.174351	0.861953	0.893295	-6.25645
KEGG_LONG_TERM_POTENTIATION	0.00674321	0.00969644	0.17113	0.864479	0.893295	-6.25699
KEGG_CHRONIC_MYELOID_LEUKEMIA	0.00564433	0.0129568	0.126381	0.899693	0.920876	-6.26348
KEGG_GAP_JUNCTION	0.00392896	-0.00124295	0.124633	0.901072	0.920876	-6.2637
KEGG_GNRH_SIGNALING_PATHWAY	0.0023699	0.00793976	0.0742478	0.940966	0.951194	-6.26858
KEGG_TAURINE_AND_HYPOTAURINE_METABOLISM	-0.00242756	0.0134962	-0.045926	0.963464	0.963464	-6.27024
KEGG_ERBB_SIGNALING_PATHWAY	-0.00196882	0.000347569	-0.0486884	0.961268	0.963464	-6.27011
KEGG_GLYCOSAMINOGLYCAN_BIOSYNTHESIS_HEPARAN_SULFATE	-0.00372613	-0.00112496	-0.106068	0.915747	0.93076	-6.26578
KEGG_PHOSPHATIDYLINOSITOL_SIGNALING_SYSTEM	-0.00886285	0.00694342	-0.239105	0.811529	0.861542	-6.24341
KEGG_MELANOGENESIS	-0.00866828	-0.00138091	-0.346098	0.73002	0.78944	-6.21291
KEGG_TIGHT_JUNCTION	-0.01006	-0.00926766	-0.458326	0.647745	0.704565	-6.16898
KEGG_NON_SMALL_CELL_LUNG_CANCER	-0.025433	0.0104546	-0.514987	0.607735	0.664934	-6.14216
KEGG_VASOPRESSIN_REGULATED_WATER_REABSORPTION	-0.0185579	-0.00206476	-0.535701	0.593394	0.656972	-6.13159
KEGG_PANCREATIC_CANCER	-0.0241966	0.00725597	-0.55774	0.578309	0.647984	-6.11988
KEGG_PATHWAYS_IN_CANCER	-0.0129517	0.00221718	-0.580451	0.562959	0.638478	-6.10732
KEGG_GALACTOSE_METABOLISM	-0.0354852	0.00937377	-0.726576	0.469238	0.542101	-6.01464
KEGG_FOLATE_BIOSYNTHESIS	-0.0450177	0.0191091	-0.928654	0.355377	0.43487	-5.85279
KEGG_WNT_SIGNALING_PATHWAY	-0.0198916	-0.0025824	-1.02801	0.306508	0.377553	-5.75899
KEGG_PROTEASOME	-0.0744761	-0.028207	-1.03143	0.304909	0.377553	-5.75559
KEGG_NON_HOMOLOGOUS_END_JOINING	-0.0539514	0.0130881	-1.05016	0.296258	0.369825	-5.7368
KEGG_GLIOMA	-0.0426914	-0.00729805	-1.05892	0.29227	0.367312	-5.7279
KEGG_RENAL_CELL_CARCINOMA	-0.0470231	0.0179879	-1.12488	0.263422	0.333309	-5.65857
KEGG_P53_SIGNALING_PATHWAY	-0.0365112	0.0223555	-1.13071	0.26097	0.332469	-5.65224
KEGG_OXIDATIVE_PHOSPHORYLATION	-0.0701845	-0.0142418	-1.13405	0.259575	0.332469	-5.64861
KEGG_PROXIMAL_TUBULE_BICARBONATE_RECLAMATION	-0.0486166	0.00380278	-1.14759	0.253963	0.328036	-5.63375
KEGG_HOMOLOGOUS_RECOMBINATION	-0.0582542	-0.00526508	-1.16808	0.245642	0.319506	-5.61095
KEGG_ECM_RECEPTOR_INTERACTION	-0.0391398	-0.00366216	-1.18847	0.237555	0.311163	-5.58787
KEGG_MELANOMA	-0.0365835	-0.00190796	-1.2026	0.232062	0.306124	-5.57164
KEGG_MTOR_SIGNALING_PATHWAY	-0.0418575	0.0106999	-1.21691	0.226597	0.302235	-5.55503
KEGG_ENDOMETRIAL_CANCER	-0.0538915	0.00238578	-1.21712	0.226517	0.302235	-5.55479
KEGG_BLADDER_CANCER	-0.0489692	-0.00309208	-1.30845	0.193818	0.26314	-5.44423
KEGG_INOSITOL_PHOSPHATE_METABOLISM	-0.0492889	0.00991081	-1.3166	0.191081	0.261331	-5.43399
KEGG_GLYCOLYSIS_GLUCONEOGENESIS	-0.0495509	-0.0187783	-1.37371	0.172702	0.245211	-5.36051
KEGG_HYPERTROPHIC_CARDIOMYOPATHY_HCM	-0.0343819	0.00409133	-1.37457	0.172436	0.245211	-5.35938
KEGG_ARRHYTHMOGENIC_RIGHT_VENTRICULAR_CARDIOMYOPATHY_ARVC	-0.0427077	0.00447842	-1.44429	0.151886	0.22071	-5.26558
KEGG_DILATED_CARDIOMYOPATHY	-0.0412563	0.000487144	-1.4564	0.148516	0.217511	-5.24882
KEGG_PARKINSONS_DISEASE	-0.091594	-0.015494	-1.46298	0.146712	0.216574	-5.23967
KEGG_PENTOSE_PHOSPHATE_PATHWAY	-0.064718	0.00967588	-1.4733	0.143914	0.214144	-5.22523
KEGG_PROTEIN_EXPORT	-0.114413	0.00271695	-1.53498	0.12805	0.19379	-5.13692
KEGG_BIOSYNTHESIS_OF_UNSATURATED_FATTY_ACIDS	-0.0657483	0.00215984	-1.55534	0.123126	0.190141	-5.107
KEGG_ONE_CARBON_POOL_BY_FOLATE	-0.109916	-0.0242489	-1.57755	0.11793	0.184328	-5.07396
KEGG_BASAL_CELL_CARCINOMA	-0.0586095	-0.0183645	-1.65453	0.101258	0.160975	-4.95597
KEGG_RIBOFLAVIN_METABOLISM	-0.0763983	0.00623147	-1.70614	0.0911865	0.148778	-4.87389
KEGG_N_GLYCAN_BIOSYNTHESIS	-0.0788104	-0.00808302	-1.71292	0.0899276	0.148616	-4.86294
KEGG_PROGESTERONE_MEDIATED_OOCYTE_MATURATION	-0.061032	0.00776635	-1.8433	0.0683442	0.117704	-4.64432
KEGG_OOCYTE_MEIOSIS	-0.0583087	0.0116288	-1.88123	0.0629443	0.109417	-4.57791
KEGG_ALZHEIMERS_DISEASE	-0.0882696	0.00567602	-1.96733	0.0520061	0.0930109	-4.42254
KEGG_PEROXISOME	-0.0737497	-0.00221479	-2.05802	0.0422748	0.0778526	-4.25198
KEGG_CIRCADIAN_RHYTHM_MAMMAL	-0.119376	0.0111657	-2.0799	0.0401761	0.0759548	-4.20978
KEGG_HEDGEHOG_SIGNALING_PATHWAY	-0.0754743	-0.0128964	-2.10235	0.0381166	0.073851	-4.16605
KEGG_PORPHYRIN_AND_CHLOROPHYLL_METABOLISM	-0.0896425	-0.0152552	-2.14554	0.0344104	0.0688208	-4.08075
KEGG_ADHERENS_JUNCTION	-0.076404	-0.00857167	-2.24954	0.0267428	0.0578391	-3.86888
KEGG_UBIQUITIN_MEDIATED_PROTEOLYSIS	-0.0666702	0.0128223	-2.25929	0.0261071	0.0571284	-3.84855
KEGG_CELL_CYCLE	-0.108893	-0.00510772	-2.2725	0.0252672	0.0559488	-3.82089
KEGG_DNA_REPLICATION	-0.18634	-0.0174254	-2.35175	0.0207103	0.0469769	-3.65191
KEGG_RNA_DEGRADATION	-0.155567	-0.00560509	-2.36388	0.0200811	0.0461121	-3.62559
KEGG_SMALL_CELL_LUNG_CANCER	-0.0654844	0.00919665	-2.39903	0.0183528	0.0426702	-3.54866
KEGG_TERPENOID_BACKBONE_BIOSYNTHESIS	-0.158704	-0.0322549	-2.40573	0.0180387	0.0424708	-3.53388
KEGG_GLYOXYLATE_AND_DICARBOXYLATE_METABOLISM	-0.167201	-0.0321139	-2.40634	0.0180105	0.0424708	-3.53254
KEGG_COLORECTAL_CANCER	-0.0845952	-0.00180012	-2.43604	0.0166767	0.0403702	-3.46656
KEGG_HUNTINGTONS_DISEASE	-0.120083	-0.0127669	-2.46014	0.0156604	0.0388378	-3.41252
KEGG_MISMATCH_REPAIR	-0.182791	-0.0196557	-2.64262	0.00959486	0.0254949	-2.98822
KEGG_VALINE_LEUCINE_AND_ISOLEUCINE_BIOSYNTHESIS	-0.230956	-0.0414482	-2.76373	0.00684072	0.019575	-2.69222
KEGG_AMINO_SUGAR_AND_NUCLEOTIDE_SUGAR_METABOLISM	-0.117773	-0.00553076	-2.7717	0.0066877	0.019575	-2.67235
KEGG_SELENOAMINO_ACID_METABOLISM	-0.148139	-0.00534416	-2.82041	0.00581813	0.0178688	-2.54981
KEGG_ALDOSTERONE_REGULATED_SODIUM_REABSORPTION	-0.115106	4.92472e-06	-2.82356	0.00576576	0.0178688	-2.54184
KEGG_RIBOSOME	-0.254689	-0.0241635	-2.91652	0.00439884	0.0146104	-2.30282
KEGG_STEROID_BIOSYNTHESIS	-0.169429	0.0210848	-2.91686	0.0043944	0.0146104	-2.30193
KEGG_TYROSINE_METABOLISM	-0.101382	-0.0106289	-2.92242	0.00432307	0.0146104	-2.28743
KEGG_THYROID_CANCER	-0.112455	0.00482696	-2.95307	0.00394843	0.0141232	-2.20708
KEGG_PROPANOATE_METABOLISM	-0.172143	-0.00699475	-2.95553	0.00391964	0.0141232	-2.20059
KEGG_PHENYLALANINE_METABOLISM	-0.154575	-0.0103231	-2.99008	0.003536	0.0134224	-2.10913
KEGG_CITRATE_CYCLE_TCA_CYCLE	-0.204534	-0.0381818	-3.03065	0.00312988	0.0126556	-2.0006
KEGG_PYRUVATE_METABOLISM	-0.145762	-0.024879	-3.03455	0.00309325	0.0126556	-1.99012
KEGG_BASAL_TRANSCRIPTION_FACTORS	-0.14289	-0.00398661	-3.14314	0.00221864	0.0105085	-1.69344
KEGG_BASE_EXCISION_REPAIR	-0.207485	-0.00132829	-3.23582	0.00166044	0.00860423	-1.43361
KEGG_CARDIAC_MUSCLE_CONTRACTION	-0.119679	-0.0127603	-3.28047	0.00144114	0.00812277	-1.30626
KEGG_VALINE_LEUCINE_AND_ISOLEUCINE_DEGRADATION	-0.20409	-0.0173766	-3.31844	0.00127631	0.00741853	-1.1969
KEGG_CYSTEINE_AND_METHIONINE_METABOLISM	-0.169554	-0.0238208	-3.3254	0.00124807	0.00741853	-1.17674
KEGG_RNA_POLYMERASE	-0.227756	-0.0167085	-3.32845	0.00123587	0.00741853	-1.16789
KEGG_PYRIMIDINE_METABOLISM	-0.161532	0.0107201	-3.39172	0.00100692	0.00645818	-0.983017
KEGG_ALANINE_ASPARTATE_AND_GLUTAMATE_METABOLISM	-0.180396	-0.0130364	-3.52935	0.000639196	0.00475562	-0.571562
KEGG_TRYPTOPHAN_METABOLISM	-0.124765	-0.00418379	-3.66858	0.000398832	0.00322533	-0.142687
KEGG_BETA_ALANINE_METABOLISM	-0.167843	-0.0127395	-3.68119	0.000381933	0.00322533	-0.103236
KEGG_AMINOACYL_TRNA_BIOSYNTHESIS	-0.281616	-0.0439275	-3.70222	0.000355252	0.00314651	-0.0372164
KEGG_GLYCINE_SERINE_AND_THREONINE_METABOLISM	-0.142121	0.00481423	-3.73367	0.000318624	0.0029632	0.0620537
KEGG_PURINE_METABOLISM	-0.130456	0.00119221	-3.76558	0.000285144	0.00279141	0.163416
KEGG_TGF_BETA_SIGNALING_PATHWAY	-0.102206	0.000677652	-3.9876	0.000129572	0.00172145	0.885809
KEGG_FRUCTOSE_AND_MANNOSE_METABOLISM	-0.151387	0.000649419	-4.02012	0.000115158	0.00164764	0.994126
KEGG_SPLICEOSOME	-0.24544	-0.00990911	-4.10474	8.45014e-05	0.00130977	1.27877
KEGG_FATTY_ACID_METABOLISM	-0.152281	-0.005264	-4.15285	7.07402e-05	0.00119615	1.44244
KEGG_NUCLEOTIDE_EXCISION_REPAIR	-0.214707	-0.0103102	-4.23508	5.20554e-05	0.00107581	1.7252
KEGG_GLYCOSYLPHOSPHATIDYLINOSITOL_GPI_ANCHOR_BIOSYNTHESIS	-0.231986	0.00122928	-4.46848	2.13804e-05	0.000497095	2.54777
KEGG_ARGININE_AND_PROLINE_METABOLISM	-0.16058	0.000126033	-4.47396	2.09309e-05	0.000497095	2.56744
KEGG_BUTANOATE_METABOLISM	-0.24775	-0.0261944	-4.91732	3.58233e-06	0.000111052	4.20715
KEGG_LIMONENE_AND_PINENE_DEGRADATION	-0.334829	-0.0127814	-5.6636	1.51734e-07	9.40752e-06	7.16105
KEGG_HISTIDINE_METABOLISM	-0.21801	-0.00331179	-5.82264	7.53077e-08	7.00361e-06	7.8175
KEGG_LYSINE_DEGRADATION	-0.232977	-0.00676792	-5.94453	4.37747e-08	7.00361e-06	8.32621

## Sheet: Sheet2
Supplementary Table S4: GSVA enrichment pathway differences between the sepsis-induced ARDS group and the control group in GSE32707
Pathway	logFC	AveExpr	t	P.Value	adj.P.Val	B
KEGG_CYTOKINE_CYTOKINE_RECEPTOR_INTERACTION	0.149515	0.021336	3.69921	0.000430483	0.00889666	-0.138218
KEGG_GLYCEROPHOSPHOLIPID_METABOLISM	0.139402	0.00253771	3.44004	0.000990976	0.0141786	-0.891232
KEGG_SYSTEMIC_LUPUS_ERYTHEMATOSUS	0.171501	0.0304022	3.39185	0.00115269	0.0153143	-1.02714
KEGG_ADIPOCYTOKINE_SIGNALING_PATHWAY	0.169975	0.028445	3.2664	0.00169824	0.0176984	-1.37451
KEGG_TYPE_II_DIABETES_MELLITUS	0.136526	-0.0038484	3.20392	0.00205299	0.0176984	-1.544
KEGG_NITROGEN_METABOLISM	0.12442	0.0302176	3.08955	0.00288858	0.0220104	-1.84805
KEGG_CYTOSOLIC_DNA_SENSING_PATHWAY	0.137756	0.025172	3.06402	0.00311415	0.0220104	-1.9148
KEGG_CHEMOKINE_SIGNALING_PATHWAY	0.177703	0.0376611	2.94895	0.00434919	0.0266104	-2.21044
KEGG_GLYCEROLIPID_METABOLISM	0.105913	0.0104457	2.93446	0.00453354	0.0266104	-2.24708
KEGG_SPHINGOLIPID_METABOLISM	0.124191	-0.0103751	2.93103	0.00457814	0.0266104	-2.25571
KEGG_PRIMARY_IMMUNODEFICIENCY	0.220382	0.0460549	2.90898	0.00487517	0.0274782	-2.31112
KEGG_NEUROACTIVE_LIGAND_RECEPTOR_INTERACTION	0.13448	0.00356756	2.87924	0.00530405	0.0290163	-2.38534
KEGG_CALCIUM_SIGNALING_PATHWAY	0.0877948	0.0104375	2.83531	0.00600151	0.0302954	-2.49389
KEGG_ETHER_LIPID_METABOLISM	0.116334	-0.00929853	2.83383	0.00602651	0.0302954	-2.49754
KEGG_STARCH_AND_SUCROSE_METABOLISM	0.111898	-0.00609073	2.74121	0.00778818	0.0381211	-2.72201
KEGG_JAK_STAT_SIGNALING_PATHWAY	0.128566	0.0182816	2.71586	0.00834647	0.0398062	-2.7824
KEGG_NOD_LIKE_RECEPTOR_SIGNALING_PATHWAY	0.172499	0.0466839	2.65914	0.00973054	0.0431587	-2.91592
KEGG_TOLL_LIKE_RECEPTOR_SIGNALING_PATHWAY	0.161455	0.0405524	2.65031	0.00996391	0.0431587	-2.9365
KEGG_PPAR_SIGNALING_PATHWAY	0.0880804	0.00639728	2.64122	0.0102096	0.0431587	-2.95764
KEGG_OLFACTORY_TRANSDUCTION	0.135467	-0.0234854	2.5967	0.0114935	0.0454851	-3.06028
KEGG_DRUG_METABOLISM_CYTOCHROME_P450	0.107245	-0.00971972	2.56114	0.0126224	0.0489118	-3.14125
KEGG_ACUTE_MYELOID_LEUKEMIA	0.154067	0.0276833	2.53419	0.013544	0.0503835	-3.20201
KEGG_GLYCOSAMINOGLYCAN_DEGRADATION	0.127338	0.0247708	2.42318	0.0180128	0.0587785	-3.44665
KEGG_ARACHIDONIC_ACID_METABOLISM	0.103636	0.0086456	2.40473	0.0188719	0.0605201	-3.48643
KEGG_RIG_I_LIKE_RECEPTOR_SIGNALING_PATHWAY	0.11947	0.0186269	2.34973	0.0216538	0.0660265	-3.60347
KEGG_LEUKOCYTE_TRANSENDOTHELIAL_MIGRATION	0.118757	0.0209835	2.32953	0.0227635	0.0682906	-3.64588
KEGG_COMPLEMENT_AND_COAGULATION_CASCADES	0.0968986	0.0117176	2.3045	0.0242091	0.0714744	-3.69801
KEGG_ASTHMA	0.21125	0.0762537	2.27703	0.0258882	0.0740801	-3.75466
KEGG_RETINOL_METABOLISM	0.109053	-0.021509	2.24239	0.0281519	0.0793371	-3.82528
KEGG_GLYCOSAMINOGLYCAN_BIOSYNTHESIS_KERATAN_SULFATE	0.117869	0.0366262	2.22819	0.0291294	0.0805791	-3.85397
KEGG_FC_EPSILON_RI_SIGNALING_PATHWAY	0.114504	0.0304694	2.1892	0.0319674	0.0861731	-3.9319
KEGG_DRUG_METABOLISM_OTHER_ENZYMES	0.104984	0.00591713	2.17155	0.03333	0.0873153	-3.9668
KEGG_EPITHELIAL_CELL_SIGNALING_IN_HELICOBACTER_PYLORI_INFECTION	0.129179	0.0296143	2.12995	0.036744	0.0944784	-4.04806
KEGG_FC_GAMMA_R_MEDIATED_PHAGOCYTOSIS	0.136825	0.0228913	2.12446	0.0372162	0.0944784	-4.05868
KEGG_NOTCH_SIGNALING_PATHWAY	0.114974	0.026046	2.12018	0.0375882	0.0944784	-4.06694
KEGG_AMYOTROPHIC_LATERAL_SCLEROSIS_ALS	0.0917384	0.0271951	2.11239	0.038274	0.0949195	-4.08196
KEGG_HEMATOPOIETIC_CELL_LINEAGE	0.138316	0.0616273	2.09334	0.0399962	0.0972831	-4.11845
KEGG_SNARE_INTERACTIONS_IN_VESICULAR_TRANSPORT	0.133098	0.0443265	2.08554	0.0407201	0.0972831	-4.1333
KEGG_GLYCOSPHINGOLIPID_BIOSYNTHESIS_LACTO_AND_NEOLACTO_SERIES	0.0992996	0.000452989	2.0804	0.0412033	0.0972831	-4.14305
KEGG_B_CELL_RECEPTOR_SIGNALING_PATHWAY	0.153175	0.0578163	2.04899	0.044267	0.10165	-4.20226
KEGG_INTESTINAL_IMMUNE_NETWORK_FOR_IGA_PRODUCTION	0.15811	0.0453224	2.02544	0.0466913	0.10591	-4.24614
KEGG_APOPTOSIS	0.122308	0.0406862	2.01236	0.0480865	0.106477	-4.27032
KEGG_REGULATION_OF_ACTIN_CYTOSKELETON	0.073001	0.01026	1.96065	0.0539572	0.118071	-4.36452
KEGG_RENIN_ANGIOTENSIN_SYSTEM	0.113985	0.0170578	1.86115	0.0669832	0.143821	-4.53964
KEGG_NATURAL_KILLER_CELL_MEDIATED_CYTOTOXICITY	0.119442	0.0429753	1.85914	0.0672709	0.143821	-4.54309
KEGG_NICOTINATE_AND_NICOTINAMIDE_METABOLISM	0.0784832	0.0184264	1.82165	0.0728412	0.15396	-4.60687
KEGG_MAPK_SIGNALING_PATHWAY	0.0708717	0.0212896	1.79711	0.0766937	0.159614	-4.648
KEGG_VASCULAR_SMOOTH_MUSCLE_CONTRACTION	0.0638907	0.0115281	1.79376	0.0772327	0.159614	-4.65357
KEGG_PRIMARY_BILE_ACID_BIOSYNTHESIS	0.0978421	-0.0165522	1.77232	0.0807557	0.164136	-4.68902
KEGG_GLYCOSPHINGOLIPID_BIOSYNTHESIS_GANGLIO_SERIES	0.0962084	0.036577	1.76453	0.082068	0.164136	-4.7018
KEGG_LEISHMANIA_INFECTION	0.141716	0.07487	1.7322	0.0877049	0.16888	-4.7543
KEGG_TAURINE_AND_HYPOTAURINE_METABOLISM	0.109761	0.00251831	1.73016	0.0880719	0.16888	-4.75759
KEGG_METABOLISM_OF_XENOBIOTICS_BY_CYTOCHROME_P450	0.0623785	-0.0132967	1.68555	0.0963994	0.182962	-4.82851
KEGG_INSULIN_SIGNALING_PATHWAY	0.0702332	0.014741	1.61544	0.110779	0.206049	-4.93652
KEGG_REGULATION_OF_AUTOPHAGY	0.0825378	-0.00817947	1.59729	0.11477	0.209487	-4.96379
KEGG_O_GLYCAN_BIOSYNTHESIS	0.0686181	-0.00586883	1.5968	0.11488	0.209487	-4.96453
KEGG_NEUROTROPHIN_SIGNALING_PATHWAY	0.0932612	0.0229795	1.58499	0.11754	0.212043	-4.98211
KEGG_LINOLEIC_ACID_METABOLISM	0.0927344	-0.028228	1.58051	0.118562	0.212043	-4.98874
KEGG_VIRAL_MYOCARDITIS	0.0963709	0.0405659	1.57402	0.120056	0.21267	-4.99834
KEGG_ABC_TRANSPORTERS	0.0520008	-0.0128576	1.53224	0.130035	0.226042	-5.05919
KEGG_VEGF_SIGNALING_PATHWAY	0.056728	0.0130938	1.48596	0.141844	0.238439	-5.1248
KEGG_TYPE_I_DIABETES_MELLITUS	0.127664	0.0679187	1.45902	0.149097	0.245417	-5.16214
KEGG_GNRH_SIGNALING_PATHWAY	0.0545701	0.0162392	1.44197	0.153835	0.248811	-5.18544
KEGG_LYSOSOME	0.0906228	0.0450549	1.41476	0.161635	0.257338	-5.22207
KEGG_PROSTATE_CANCER	0.0619572	0.0116893	1.41394	0.161874	0.257338	-5.22316
KEGG_PROXIMAL_TUBULE_BICARBONATE_RECLAMATION	0.0660615	0.0175272	1.40608	0.164187	0.258804	-5.23363
KEGG_GLYCOSPHINGOLIPID_BIOSYNTHESIS_GLOBO_SERIES	0.0846271	-0.00689738	1.37888	0.172385	0.264989	-5.26939
KEGG_AUTOIMMUNE_THYROID_DISEASE	0.102754	0.0460587	1.31052	0.194363	0.289212	-5.35634
KEGG_DORSO_VENTRAL_AXIS_FORMATION	0.0703676	0.0109898	1.29786	0.198656	0.293254	-5.37199
KEGG_CELL_ADHESION_MOLECULES_CAMS	0.0693271	0.0319815	1.28059	0.204624	0.299686	-5.3931
KEGG_ALLOGRAFT_REJECTION	0.122439	0.0624489	1.25164	0.214927	0.312316	-5.42788
KEGG_ANTIGEN_PROCESSING_AND_PRESENTATION	0.0845989	0.0442301	1.23661	0.220426	0.317823	-5.44565
KEGG_TASTE_TRANSDUCTION	0.0557058	-0.0160815	1.21883	0.22706	0.322391	-5.46639
KEGG_T_CELL_RECEPTOR_SIGNALING_PATHWAY	0.0832827	0.0546192	1.16975	0.246124	0.346811	-5.52215
KEGG_FOCAL_ADHESION	0.0349291	0.00789262	1.16372	0.248546	0.34759	-5.52885
KEGG_OTHER_GLYCAN_DEGRADATION	0.0838957	0.0352841	1.13129	0.261848	0.356059	-5.56431
KEGG_ALPHA_LINOLENIC_ACID_METABOLISM	0.0765628	-0.0396826	1.13031	0.262259	0.356059	-5.56537
KEGG_PRION_DISEASES	0.0523379	0.020681	1.07677	0.285334	0.381813	-5.62176
KEGG_ENDOCYTOSIS	0.0474892	0.0161133	1.02254	0.310097	0.411986	-5.67617
KEGG_GRAFT_VERSUS_HOST_DISEASE	0.0936382	0.071357	0.963979	0.338422	0.443062	-5.73187
KEGG_GLYCOSAMINOGLYCAN_BIOSYNTHESIS_HEPARAN_SULFATE	0.0353093	-0.00787394	0.899393	0.371571	0.479946	-5.78959
KEGG_PANCREATIC_CANCER	0.0427836	0.0160571	0.822141	0.413828	0.520081	-5.85351
KEGG_GLUTATHIONE_METABOLISM	0.027595	0.0176664	0.649725	0.518026	0.633901	-5.97581
KEGG_ERBB_SIGNALING_PATHWAY	0.0286863	0.00875479	0.612853	0.541988	0.65726	-5.9983
KEGG_STEROID_HORMONE_BIOSYNTHESIS	0.0277542	-0.0202404	0.609517	0.544183	0.65726	-6.00027
KEGG_CHRONIC_MYELOID_LEUKEMIA	0.0320494	0.0195682	0.59443	0.554168	0.661415	-6.00905
KEGG_VIBRIO_CHOLERAE_INFECTION	0.0230818	0.0147991	0.494264	0.622689	0.712773	-6.0618
KEGG_PANTOTHENATE_AND_COA_BIOSYNTHESIS	0.0294747	0.0307791	0.486996	0.627805	0.712773	-6.06526
KEGG_MATURITY_ONSET_DIABETES_OF_THE_YOUNG	0.0300465	-0.0215831	0.486057	0.628467	0.712773	-6.0657
KEGG_LONG_TERM_DEPRESSION	0.0158053	0.000311303	0.452312	0.652463	0.729822	-6.08103
KEGG_NON_SMALL_CELL_LUNG_CANCER	0.025851	0.022886	0.448399	0.65527	0.729822	-6.08274
KEGG_SULFUR_METABOLISM	0.0265455	0.0165825	0.430444	0.668214	0.739808	-6.09039
KEGG_PENTOSE_AND_GLUCURONATE_INTERCONVERSIONS	0.0208079	-0.0109181	0.40377	0.68763	0.75282	-6.10117
KEGG_MTOR_SIGNALING_PATHWAY	0.0181267	0.0259099	0.403181	0.688062	0.75282	-6.1014
KEGG_AXON_GUIDANCE	0.011209	0.00701185	0.384374	0.701883	0.763451	-6.10858
KEGG_PATHOGENIC_ESCHERICHIA_COLI_INFECTION	0.0144588	0.0370973	0.304441	0.761708	0.818946	-6.13529
KEGG_LONG_TERM_POTENTIATION	0.011185	0.01747	0.22549	0.822264	0.85922	-6.1556
KEGG_MELANOGENESIS	0.00262251	-0.00209048	0.0862495	0.931518	0.946789	-6.17668
KEGG_PHENYLALANINE_METABOLISM	0.000769214	-0.00794117	0.0115629	0.990808	0.993965	-6.18023
KEGG_BLADDER_CANCER	0.000349574	0.0137111	0.00759082	0.993965	0.993965	-6.18027
KEGG_GALACTOSE_METABOLISM	-0.0021134	0.0198089	-0.0403818	0.967905	0.978426	-6.17951
KEGG_RENAL_CELL_CARCINOMA	-0.00664314	0.0248457	-0.132734	0.89479	0.914456	-6.17174
KEGG_ASCORBATE_AND_ALDARATE_METABOLISM	-0.00695253	-0.00958837	-0.140195	0.888914	0.91347	-6.17075
KEGG_ECM_RECEPTOR_INTERACTION	-0.00745771	0.000713319	-0.203347	0.839462	0.867444	-6.16021
KEGG_DILATED_CARDIOMYOPATHY	-0.00687839	0.00276091	-0.216233	0.829444	0.86188	-6.15759
KEGG_ENDOMETRIAL_CANCER	-0.0107188	0.0120781	-0.232349	0.816955	0.858495	-6.15408
KEGG_VASOPRESSIN_REGULATED_WATER_REABSORPTION	-0.00941316	0.00440661	-0.236932	0.813411	0.858495	-6.15303
KEGG_PHOSPHATIDYLINOSITOL_SIGNALING_SYSTEM	-0.0130134	0.0135916	-0.281917	0.778851	0.827808	-6.1417
KEGG_TYROSINE_METABOLISM	-0.0128692	-0.0113878	-0.283556	0.7776	0.827808	-6.14125
KEGG_INOSITOL_PHOSPHATE_METABOLISM	-0.0148807	0.0183633	-0.33244	0.740565	0.800843	-6.12664
KEGG_GLYCOSAMINOGLYCAN_BIOSYNTHESIS_CHONDROITIN_SULFATE	-0.0207443	0.00941547	-0.456237	0.649652	0.729822	-6.07931
KEGG_GLIOMA	-0.0228359	0.000248369	-0.505004	0.615165	0.710687	-6.05661
KEGG_PATHWAYS_IN_CANCER	-0.014446	0.00327672	-0.543958	0.588224	0.68381	-6.03683
KEGG_HYPERTROPHIC_CARDIOMYOPATHY_HCM	-0.0169394	0.00369913	-0.548623	0.585035	0.68381	-6.03437
KEGG_MELANOMA	-0.0192943	-0.00459427	-0.566705	0.572753	0.674254	-6.02461
KEGG_NON_HOMOLOGOUS_END_JOINING	-0.0339778	0.00258455	-0.576405	0.566217	0.670804	-6.01925
KEGG_PROGESTERONE_MEDIATED_OOCYTE_MATURATION	-0.022565	0.0151856	-0.593578	0.554735	0.661415	-6.00954
KEGG_ALDOSTERONE_REGULATED_SODIUM_REABSORPTION	-0.0344017	0.013512	-0.77372	0.441739	0.544128	-5.8907
KEGG_GAP_JUNCTION	-0.0255513	0.00352612	-0.790181	0.432129	0.53584	-5.8783
KEGG_ARRHYTHMOGENIC_RIGHT_VENTRICULAR_CARDIOMYOPATHY_ARVC	-0.0244773	-0.00397274	-0.804034	0.424138	0.529461	-5.86767
KEGG_WNT_SIGNALING_PATHWAY	-0.0229102	-0.00405249	-0.874096	0.385098	0.487266	-5.81114
KEGG_P53_SIGNALING_PATHWAY	-0.0317221	0.0365458	-0.877393	0.383318	0.487266	-5.80837
KEGG_PENTOSE_PHOSPHATE_PATHWAY	-0.0461738	0.0120612	-0.883638	0.37996	0.487266	-5.80308
KEGG_PORPHYRIN_AND_CHLOROPHYLL_METABOLISM	-0.047405	-0.015753	-0.959546	0.340633	0.443062	-5.73596
KEGG_GLYCOLYSIS_GLUCONEOGENESIS	-0.0396371	-0.0122753	-0.9835	0.328797	0.433732	-5.71366
KEGG_BIOSYNTHESIS_OF_UNSATURATED_FATTY_ACIDS	-0.0527579	0.00219185	-1.12487	0.26454	0.356553	-5.57121
KEGG_AMINO_SUGAR_AND_NUCLEOTIDE_SUGAR_METABOLISM	-0.0585747	0.00551283	-1.14743	0.255167	0.351563	-5.54678
KEGG_PROTEASOME	-0.103192	-0.0102825	-1.15336	0.252741	0.35082	-5.54028
KEGG_GLYCINE_SERINE_AND_THREONINE_METABOLISM	-0.0514274	0.00854823	-1.21978	0.226701	0.322391	-5.46529
KEGG_HEDGEHOG_SIGNALING_PATHWAY	-0.0505186	-0.0151698	-1.33708	0.185586	0.278379	-5.32305
KEGG_PEROXISOME	-0.05293	-0.000803641	-1.33773	0.185376	0.278379	-5.32224
KEGG_HOMOLOGOUS_RECOMBINATION	-0.0839872	-0.00735094	-1.34861	0.181872	0.27728	-5.30841
KEGG_CIRCADIAN_RHYTHM_MAMMAL	-0.0824471	0.0160659	-1.38009	0.172012	0.264989	-5.26781
KEGG_COLORECTAL_CANCER	-0.0575071	0.00741148	-1.38048	0.171895	0.264989	-5.26731
KEGG_BASAL_CELL_CARCINOMA	-0.0619255	-0.0250777	-1.44925	0.151798	0.24767	-5.17552
KEGG_ONE_CARBON_POOL_BY_FOLATE	-0.122306	-0.0136722	-1.47003	0.146098	0.242628	-5.14696
KEGG_DNA_REPLICATION	-0.141434	-0.0195899	-1.48426	0.142294	0.238439	-5.12719
KEGG_TIGHT_JUNCTION	-0.038193	-0.00759342	-1.50842	0.136013	0.232095	-5.0932
KEGG_RIBOFLAVIN_METABOLISM	-0.0764892	0.00580698	-1.51267	0.134929	0.232095	-5.08716
KEGG_THYROID_CANCER	-0.0679287	0.011091	-1.54356	0.127269	0.223321	-5.04285
KEGG_GLYOXYLATE_AND_DICARBOXYLATE_METABOLISM	-0.137864	-0.0271788	-1.6756	0.0983418	0.184763	-4.84409
KEGG_OXIDATIVE_PHOSPHORYLATION	-0.132666	-0.0131838	-1.73422	0.0873448	0.16888	-4.75106
KEGG_SMALL_CELL_LUNG_CANCER	-0.0575349	0.0150299	-1.73928	0.0864444	0.16888	-4.74289
KEGG_FOLATE_BIOSYNTHESIS	-0.0925217	0.00464385	-1.76629	0.0817693	0.164136	-4.69891
KEGG_SELENOAMINO_ACID_METABOLISM	-0.131791	-0.00166974	-2.0185	0.0474268	0.106282	-4.25898
KEGG_PARKINSONS_DISEASE	-0.16119	-0.015899	-2.07224	0.0419813	0.0976065	-4.15852
KEGG_BASE_EXCISION_REPAIR	-0.158501	-0.00723917	-2.07918	0.0413191	0.0972831	-4.14538
KEGG_VALINE_LEUCINE_AND_ISOLEUCINE_BIOSYNTHESIS	-0.220605	-0.0508363	-2.177	0.0329038	0.0873153	-3.95605
KEGG_CELL_CYCLE	-0.127203	-0.00708498	-2.22349	0.029459	0.0805791	-3.86342
KEGG_FRUCTOSE_AND_MANNOSE_METABOLISM	-0.101959	0.00334257	-2.27938	0.0257404	0.0740801	-3.74983
KEGG_FATTY_ACID_METABOLISM	-0.105102	0.0111552	-2.36638	0.0207752	0.064403	-3.56827
KEGG_UBIQUITIN_MEDIATED_PROTEOLYSIS	-0.0843811	0.0113196	-2.37927	0.0201173	0.0634206	-3.54089
KEGG_ALZHEIMERS_DISEASE	-0.13243	0.0186356	-2.43138	0.0176421	0.0585971	-3.42889
KEGG_PROTEIN_EXPORT	-0.212007	0.00860509	-2.44566	0.0170132	0.0575355	-3.39783
KEGG_PYRIMIDINE_METABOLISM	-0.145389	0.0127145	-2.47594	0.0157459	0.054236	-3.33151
KEGG_MISMATCH_REPAIR	-0.210492	-0.0282695	-2.49963	0.014814	0.0519888	-3.27913
KEGG_RNA_POLYMERASE	-0.21275	-0.0120856	-2.5175	0.0141447	0.0505945	-3.23937
KEGG_ALANINE_ASPARTATE_AND_GLUTAMATE_METABOLISM	-0.162521	-0.0173197	-2.52521	0.0138641	0.0505633	-3.22213
KEGG_RNA_DEGRADATION	-0.196988	-0.00662091	-2.53571	0.0134903	0.0503835	-3.19859
KEGG_CARDIAC_MUSCLE_CONTRACTION	-0.114916	-0.0105467	-2.61877	0.0108399	0.0438308	-3.00959
KEGG_N_GLYCAN_BIOSYNTHESIS	-0.145829	-0.00393821	-2.62674	0.0106121	0.0438308	-2.99118
KEGG_HUNTINGTONS_DISEASE	-0.160263	-0.0087912	-2.64393	0.0101357	0.0431587	-2.95134
KEGG_OOCYTE_MEIOSIS	-0.0937914	0.0134517	-2.64795	0.0100273	0.0431587	-2.94201
KEGG_CITRATE_CYCLE_TCA_CYCLE	-0.230327	-0.0275991	-2.85614	0.005661	0.0300841	-2.4426
KEGG_ADHERENS_JUNCTION	-0.100898	-0.00129892	-2.9578	0.00424017	0.0266104	-2.18803
KEGG_BETA_ALANINE_METABOLISM	-0.159216	-0.0146758	-3.04286	0.0033134	0.0220104	-1.96981
KEGG_STEROID_BIOSYNTHESIS	-0.208508	0.00823294	-3.05141	0.00323147	0.0220104	-1.94761
KEGG_PURINE_METABOLISM	-0.134803	0.00522191	-3.06635	0.00309286	0.0220104	-1.90872
KEGG_NUCLEOTIDE_EXCISION_REPAIR	-0.203759	-0.0166204	-3.1824	0.00219052	0.0177146	-1.60184
KEGG_ARGININE_AND_PROLINE_METABOLISM	-0.150616	-5.85788e-05	-3.19747	0.00209336	0.0176984	-1.56138
KEGG_AMINOACYL_TRNA_BIOSYNTHESIS	-0.299158	-0.0366723	-3.21659	0.00197584	0.0176984	-1.50981
KEGG_HISTIDINE_METABOLISM	-0.147275	0.0105205	-3.22384	0.00193299	0.0176984	-1.49023
KEGG_PYRUVATE_METABOLISM	-0.192228	-0.0307093	-3.25154	0.00177699	0.0176984	-1.41504
KEGG_CYSTEINE_AND_METHIONINE_METABOLISM	-0.197505	-0.0216194	-3.28102	0.00162399	0.0176984	-1.33451
KEGG_LYSINE_DEGRADATION	-0.158698	-0.00811746	-3.30912	0.00148974	0.0176984	-1.25725
KEGG_TERPENOID_BACKBONE_BIOSYNTHESIS	-0.2672	-0.0372986	-3.46621	0.00091242	0.0141425	-0.816894
KEGG_BUTANOATE_METABOLISM	-0.223933	-0.0274179	-3.57428	0.000646224	0.0109271	-0.505782
KEGG_PROPANOATE_METABOLISM	-0.2433	-0.0123704	-3.65384	0.000499376	0.00928839	-0.272674
KEGG_VALINE_LEUCINE_AND_ISOLEUCINE_DEGRADATION	-0.264248	-0.0197837	-3.83324	0.000276011	0.00641727	0.26523
KEGG_RIBOSOME	-0.374423	-0.0240635	-3.83893	0.000270792	0.00641727	0.282589
KEGG_TGF_BETA_SIGNALING_PATHWAY	-0.107314	0.00609283	-3.95205	0.000184793	0.00572857	0.630438
KEGG_GLYCOSYLPHOSPHATIDYLINOSITOL_GPI_ANCHOR_BIOSYNTHESIS	-0.230614	0.00439602	-4.00996	0.000151616	0.00564013	0.810887
KEGG_SPLICEOSOME	-0.291496	-0.00541993	-4.05283	0.000130822	0.00564013	0.945535
KEGG_TRYPTOPHAN_METABOLISM	-0.168534	-0.00614837	-4.2266	7.13652e-05	0.00442464	1.49977
KEGG_BASAL_TRANSCRIPTION_FACTORS	-0.249947	0.00422215	-4.63397	1.64275e-05	0.00152775	2.84883
KEGG_LIMONENE_AND_PINENE_DEGRADATION	-0.380307	-0.0151303	-5.44111	7.57619e-07	0.000140917	5.69086
