# Supplementary material for: Identification of macrophage-related genes in sepsis-induced ARDS using bioinformatics and machine learning
Source: Sci Rep. 2023 Jun 19;13:9876. doi: 10.1038/s41598-023-37162-5 (PMC10279743; doi:10.1038/s41598-023-37162-5)
Supplement: Supplementary file 6 — Supplementary Table S5. [file 41598_2023_37162_MOESM6_ESM.xlsx]

## Sheet: Sheet1
Supplementary Table S5: ssGSEA immune cell enrichment analysis
Cell Type	GSM812609	GSM812610	GSM812611	GSM812612	GSM812613	GSM812614	GSM812615	GSM812616	GSM812617	GSM812618	GSM812619	GSM812620	GSM812621	GSM812622	GSM812623	GSM812624	GSM812625	GSM812626	GSM812627	GSM812628	GSM812629	GSM812630	GSM812631	GSM812632	GSM812633	GSM812634	GSM812635	GSM812636	GSM812637	GSM812638	GSM812639	GSM812640	GSM812641	GSM812642	GSM812643	GSM812644	GSM812645	GSM812646	GSM812647	GSM812648	GSM812649	GSM812650	GSM812651	GSM812652	GSM812653	GSM812654	GSM812655	GSM812656	GSM812657
Activated B cell	0.277566	0.350172	0.338201	0.550943	0.577324	0.146336	0.555379	0.466293	0.449262	0.456099	0.259319	0.421169	0.520433	0.380955	0.47582	0.359442	0.381793	0.469726	0.483813	0.445919	0.300472	0.343653	0.441827	0.474711	0.26224	0.673076	0.620261	0.528498	0.452774	0.490021	0.46045	0.472353	0.337256	0.281359	0.204205	0.488231	0.444371	0.555224	0.441252	0.4138	0.282025	0.498386	0.310563	0.461553	0.424646	0.348453	0.487727	0.202903	0.251062
Activated CD4 T cell	0.579131	0.664985	0.468624	0.377863	0.616219	0.535609	0.595223	0.581343	0.53669	0.583353	0.475462	0.511585	0.478115	0.534043	0.609728	0.519818	0.527717	0.609741	0.556548	0.514226	0.614712	0.652792	0.498468	0.560268	0.593099	0.73658	0.685412	0.599955	0.57285	0.390024	0.567776	0.585049	0.457194	0.481962	0.58871	0.545246	0.560332	0.632853	0.56898	0.552642	0.653713	0.611337	0.464809	0.608351	0.533056	0.581041	0.461262	0.702691	0.690339
Activated CD8 T cell	0.824085	0.881056	0.732123	0.474803	0.898822	0.827147	0.788234	0.76539	0.795992	0.768619	0.852274	0.768415	0.763985	0.719568	0.72554	0.807017	0.759753	0.821817	0.839335	0.759451	0.862889	0.896254	0.764888	0.817211	0.754108	0.919243	0.900491	0.846057	0.87374	0.411858	0.836128	0.826001	0.780685	0.749271	0.825409	0.763422	0.869205	0.898439	0.762931	0.776886	0.788724	0.889859	0.613117	0.632757	0.798903	0.881382	0.755947	0.750733	0.748374
Central memory CD4 T cell	0.863431	0.888463	0.838245	0.49997	0.89296	0.859804	0.881604	0.868814	0.868882	0.850541	0.85467	0.861048	0.819237	0.851862	0.864587	0.854781	0.85349	0.897024	0.877922	0.851236	0.853606	0.87936	0.859368	0.854107	0.909143	0.887723	0.877443	0.869656	0.902106	0.57947	0.766783	0.873425	0.844551	0.867005	0.868182	0.846342	0.849373	0.859655	0.835315	0.828607	0.843704	0.880769	0.713771	0.830294	0.848487	0.852329	0.877567	0.828722	0.825679
Central memory CD8 T cell	0.710575	0.68595	0.751436	0.469346	0.681356	0.693621	0.692576	0.728785	0.670715	0.723933	0.733791	0.67952	0.702246	0.728094	0.686165	0.747843	0.715716	0.706761	0.728237	0.68928	0.741277	0.700754	0.668305	0.699977	0.728651	0.659514	0.61472	0.66987	0.702022	0.526258	0.664098	0.70548	0.697369	0.717463	0.701086	0.725096	0.735169	0.677575	0.714382	0.70938	0.714625	0.67359	0.656997	0.688146	0.678885	0.651411	0.709415	0.700102	0.745748
Effector memeory CD4 T cell	0.451019	0.443687	0.422015	0.453999	0.424206	0.391699	0.418556	0.41692	0.42148	0.365849	0.478866	0.42854	0.410342	0.456296	0.433976	0.438366	0.44353	0.412044	0.41983	0.464389	0.458141	0.408051	0.423512	0.433134	0.431098	0.386848	0.371348	0.453635	0.388328	0.403901	0.464909	0.497159	0.433129	0.443288	0.403833	0.445807	0.401189	0.418064	0.442573	0.432068	0.412968	0.399482	0.500298	0.444477	0.445513	0.426259	0.37947	0.457901	0.426032
Effector memeory CD8 T cell	0.68472	0.740964	0.540076	0.32347	0.740539	0.644162	0.688144	0.598828	0.626068	0.594308	0.664275	0.617722	0.611702	0.588243	0.532651	0.637736	0.517296	0.685295	0.685374	0.594937	0.686966	0.69269	0.595905	0.640899	0.61403	0.751435	0.742615	0.714132	0.709067	0.31753	0.603106	0.647261	0.566223	0.53797	0.658909	0.532908	0.689432	0.712541	0.538386	0.580057	0.614646	0.702959	0.492631	0.51251	0.653562	0.698647	0.597086	0.605088	0.605215
Gamma delta T cell	0.655812	0.621456	0.599657	0.376415	0.592331	0.624686	0.586643	0.618354	0.597892	0.614858	0.606436	0.59472	0.546949	0.616614	0.620684	0.652117	0.551526	0.602743	0.605002	0.556214	0.666689	0.617032	0.634854	0.645204	0.661959	0.622768	0.618053	0.589256	0.613368	0.325992	0.546389	0.597471	0.629643	0.633108	0.621387	0.645478	0.63224	0.571856	0.591986	0.632916	0.58751	0.585554	0.575885	0.562991	0.584842	0.571348	0.585865	0.664596	0.59205
Immature B cell	0.518602	0.62691	0.593268	0.552452	0.743911	0.525959	0.749859	0.612621	0.642133	0.645589	0.590663	0.639785	0.647788	0.60275	0.601405	0.641374	0.602074	0.697555	0.736311	0.623847	0.593503	0.580387	0.616133	0.65301	0.482518	0.77836	0.74932	0.725171	0.707543	0.665342	0.590086	0.67174	0.535466	0.51637	0.594886	0.664674	0.631031	0.737456	0.584357	0.65733	0.619624	0.64293	0.477607	0.574683	0.604342	0.557799	0.661108	0.543455	0.487982
Memory B cell	0.509993	0.481216	0.421741	0.348306	0.486915	0.392179	0.467032	0.492636	0.511161	0.540122	0.50795	0.41398	0.534102	0.505528	0.476415	0.495328	0.459635	0.520602	0.493401	0.406729	0.514289	0.478222	0.458242	0.439017	0.434868	0.543423	0.495778	0.480385	0.516064	0.295546	0.492624	0.439653	0.446475	0.428462	0.447031	0.395141	0.521535	0.526972	0.420804	0.450102	0.510758	0.491809	0.53526	0.507304	0.468215	0.511765	0.405511	0.545238	0.50575
Regulatory T cell	0.547378	0.588163	0.550145	0.339966	0.540313	0.602107	0.601338	0.625796	0.575054	0.645819	0.493803	0.607056	0.525478	0.531682	0.553849	0.53938	0.571314	0.588419	0.600801	0.526503	0.581294	0.517875	0.596303	0.566808	0.642775	0.642852	0.600021	0.545507	0.508298	0.318754	0.467403	0.565385	0.5182	0.537278	0.604786	0.535	0.573388	0.573206	0.662939	0.574741	0.53813	0.607459	0.451434	0.526037	0.40029	0.51167	0.53408	0.59956	0.632918
T follicular helper cell	0.566019	0.590483	0.528904	0.349514	0.563476	0.562601	0.524358	0.532116	0.551648	0.549874	0.504156	0.520815	0.514451	0.515599	0.482015	0.534515	0.520259	0.546776	0.582472	0.509556	0.559532	0.532013	0.554582	0.534147	0.55297	0.625474	0.587594	0.533469	0.592944	0.393429	0.499616	0.521065	0.510893	0.516379	0.501601	0.502935	0.562126	0.534253	0.502861	0.481179	0.527256	0.599556	0.4546	0.470086	0.489253	0.555793	0.533024	0.458389	0.496639
Type 1 T helper cell	0.523687	0.546247	0.481007	0.263906	0.537783	0.512865	0.520669	0.515629	0.53305	0.518904	0.476284	0.524177	0.457381	0.509692	0.495131	0.507713	0.475228	0.547789	0.550136	0.486925	0.520044	0.514611	0.489342	0.514398	0.498364	0.530691	0.517844	0.501738	0.540951	0.28419	0.455626	0.492647	0.502129	0.515378	0.517859	0.489658	0.534066	0.547688	0.481077	0.489857	0.535752	0.530689	0.42198	0.437047	0.501325	0.515514	0.495375	0.527574	0.517587
Type 17 T helper cell	0.368374	0.39226	0.388101	0.459628	0.371065	0.410429	0.364511	0.37092	0.391172	0.408338	0.385577	0.381428	0.403242	0.34601	0.341459	0.375862	0.431765	0.37558	0.429337	0.343501	0.445166	0.411918	0.362826	0.352699	0.258415	0.456776	0.41165	0.42183	0.411417	0.426399	0.472801	0.458553	0.367271	0.373035	0.322021	0.501363	0.411796	0.434218	0.425254	0.375282	0.465573	0.443411	0.365325	0.411763	0.372747	0.435003	0.33972	0.39668	0.404925
Type 2 T helper cell	0.378477	0.37506	0.336464	0.449177	0.329779	0.279956	0.289671	0.248173	0.335432	0.260569	0.327516	0.323586	0.363241	0.304331	0.325337	0.348588	0.305533	0.276622	0.392984	0.311661	0.350504	0.420747	0.287606	0.282313	0.388891	0.361394	0.325187	0.281167	0.327371	0.445452	0.280159	0.273407	0.293021	0.293822	0.28571	0.339263	0.33579	0.288585	0.304363	0.255251	0.399998	0.336991	0.317462	0.26098	0.341396	0.392748	0.282961	0.342574	0.367813
Activated dendritic cell	0.783351	0.748406	0.764171	0.528522	0.629793	0.757735	0.790956	0.811186	0.731534	0.778543	0.757036	0.748711	0.70253	0.767683	0.799543	0.800036	0.783498	0.724124	0.732421	0.76987	0.825115	0.769773	0.811223	0.777896	0.785868	0.739719	0.765002	0.771549	0.704673	0.589552	0.778408	0.754945	0.737329	0.750339	0.78439	0.807538	0.758459	0.716613	0.786201	0.752637	0.791502	0.698382	0.763035	0.77837	0.758791	0.711741	0.729193	0.784359	0.75717
CD56bright natural killer cell	0.497402	0.489091	0.468098	0.467991	0.513853	0.490022	0.49559	0.545339	0.523917	0.482816	0.501144	0.462919	0.442017	0.521509	0.457484	0.546528	0.450674	0.52731	0.528374	0.442343	0.486656	0.460279	0.459387	0.468696	0.46774	0.488324	0.491343	0.512916	0.496295	0.36463	0.446285	0.506857	0.455033	0.532639	0.491378	0.472476	0.508206	0.490751	0.489685	0.488163	0.480441	0.503228	0.440434	0.467729	0.466728	0.512013	0.477056	0.509647	0.504348
CD56dim natural killer cell	0.518562	0.527069	0.556513	0.503954	0.532865	0.632538	0.454157	0.581892	0.574256	0.596584	0.655108	0.54077	0.54327	0.526558	0.490323	0.642266	0.60362	0.470956	0.576519	0.48366	0.450817	0.619698	0.435028	0.485152	0.585433	0.573061	0.504171	0.485274	0.592512	0.486673	0.556383	0.487978	0.499896	0.660837	0.660949	0.550671	0.531918	0.488363	0.663222	0.51365	0.541357	0.608817	0.528572	0.584694	0.59472	0.576259	0.517374	0.585179	0.590358
Eosinophil	0.3647	0.406935	0.417584	0.292545	0.355465	0.410348	0.3725	0.469919	0.486996	0.40869	0.47738	0.416727	0.390725	0.462694	0.42284	0.483745	0.361291	0.454302	0.387642	0.460103	0.460424	0.40224	0.454383	0.428152	0.388398	0.335123	0.343371	0.421371	0.418762	0.280218	0.327722	0.398925	0.441405	0.363251	0.405749	0.413574	0.370182	0.420748	0.312074	0.401091	0.420768	0.339177	0.173059	0.322876	0.287454	0.455259	0.474999	0.370202	0.315672
Immature dendritic cell	0.706509	0.73249	0.65709	0.377243	0.638254	0.654245	0.708881	0.676812	0.682755	0.667068	0.657089	0.681054	0.623077	0.692766	0.707369	0.624995	0.678499	0.715575	0.680716	0.636423	0.720581	0.6702	0.71956	0.674023	0.6904	0.603915	0.712174	0.63653	0.620317	0.418884	0.595529	0.663598	0.681828	0.677416	0.691074	0.616178	0.60327	0.69344	0.67587	0.655579	0.704384	0.664445	0.682201	0.698361	0.66019	0.629732	0.695532	0.766256	0.750634
Macrophage	0.769732	0.73976	0.798649	0.561947	0.693852	0.760361	0.728938	0.817385	0.77802	0.779659	0.76159	0.761926	0.812175	0.747348	0.754506	0.763348	0.692999	0.766158	0.779577	0.712905	0.693562	0.671168	0.761376	0.753176	0.746535	0.689019	0.725644	0.744025	0.761071	0.525071	0.748938	0.750862	0.756929	0.715034	0.778891	0.742526	0.785246	0.694327	0.789672	0.777278	0.770046	0.696179	0.694644	0.689589	0.742201	0.748499	0.730654	0.755302	0.771971
Mast cell	0.671598	0.686472	0.610072	0.508677	0.586651	0.577461	0.625629	0.663374	0.653716	0.613426	0.558946	0.598919	0.600356	0.637688	0.657579	0.620318	0.686774	0.684902	0.621373	0.607886	0.653636	0.634098	0.606814	0.649188	0.628923	0.58077	0.651923	0.590488	0.675911	0.571293	0.71009	0.643454	0.602478	0.633882	0.686082	0.594099	0.668145	0.610071	0.634806	0.651839	0.621536	0.620359	0.565419	0.658256	0.615295	0.564462	0.563788	0.677589	0.687628
MDSC	0.986977	0.969129	0.996895	0.502674	0.966051	0.948867	0.957388	0.973253	0.983223	0.947507	0.961075	0.964055	0.949084	0.979346	0.977364	0.982321	0.984752	0.986825	0.988909	0.979081	0.96188	0.987453	0.962088	0.976617	0.972145	0.947029	0.954426	0.980398	0.97924	0.465693	0.946153	0.967491	0.97423	0.971264	0.984683	0.972596	0.98531	0.941434	0.97515	0.974282	0.950855	0.963193	0.921976	0.966326	0.984334	0.985869	0.955547	0.936478	0.941669
Monocyte	0.915189	0.90399	0.938472	0.379052	0.915433	0.942801	0.917287	0.927685	0.927147	0.918172	0.906561	0.948476	0.878761	0.927614	0.932092	0.923237	0.880418	0.916794	0.920575	0.902895	0.886997	0.896404	0.919863	0.901733	0.946092	0.90418	0.921349	0.901866	0.908476	0.371696	0.824227	0.905717	0.931827	0.921929	0.927179	0.899291	0.907968	0.900167	0.938469	0.921519	0.901992	0.915846	0.77787	0.880811	0.875412	0.898185	0.933023	0.92829	0.920431
Natural killer cell	0.459834	0.487646	0.500394	0.424543	0.436168	0.51496	0.474005	0.497301	0.454832	0.454746	0.45699	0.46545	0.46438	0.484498	0.461106	0.48837	0.506729	0.478966	0.475077	0.499483	0.485033	0.487441	0.481354	0.473793	0.484351	0.47252	0.436933	0.452538	0.495674	0.421416	0.487438	0.438107	0.488852	0.500316	0.479562	0.47741	0.448684	0.375599	0.471029	0.495578	0.488176	0.433175	0.424814	0.498992	0.46684	0.471278	0.485335	0.512469	0.458906
Natural killer T cell	0.463612	0.519919	0.460353	0.392835	0.444359	0.502041	0.451917	0.444501	0.434163	0.467198	0.459688	0.428868	0.419471	0.478905	0.479737	0.472231	0.419624	0.489288	0.434656	0.482858	0.515341	0.452278	0.514134	0.522484	0.551495	0.496085	0.46803	0.483173	0.459429	0.32314	0.471213	0.403044	0.445116	0.477127	0.480646	0.43945	0.485403	0.451317	0.40199	0.433037	0.488183	0.49081	0.362396	0.388318	0.486416	0.465331	0.488172	0.457915	0.407327
Neutrophil	0.891921	0.818939	0.967668	0.430809	0.723619	0.865168	0.916077	0.876899	0.889145	0.818274	0.840081	0.921556	0.819533	0.972924	0.926378	0.902861	0.932821	0.876077	0.87853	0.977246	0.935085	0.79213	0.960517	0.899017	0.717262	0.666531	0.725662	0.914884	0.85138	0.563371	0.794885	0.865223	0.957668	0.968455	0.910991	0.904195	0.815181	0.722257	0.843547	0.973578	0.922938	0.724439	0.725778	0.798248	0.852025	0.78506	0.970541	0.717947	0.694496
Plasmacytoid dendritic cell	0.840961	0.83645	0.856641	0.421547	0.829213	0.86414	0.837193	0.851425	0.848997	0.857567	0.824198	0.822407	0.844421	0.840487	0.822529	0.835232	0.838719	0.858189	0.841324	0.830289	0.819305	0.807183	0.849035	0.832617	0.821113	0.813153	0.811963	0.841508	0.824971	0.337844	0.811457	0.823505	0.856439	0.851089	0.854205	0.832451	0.851133	0.818697	0.859439	0.8502	0.85146	0.830906	0.786316	0.83735	0.847205	0.846237	0.858419	0.854346	0.841588
[truncated: 95 more columns]
