# Supplementary material for: Identification of macrophage-related genes in sepsis-induced ARDS using bioinformatics and machine learning
Source: Sci Rep. 2023 Jun 19;13:9876. doi: 10.1038/s41598-023-37162-5 (PMC10279743; doi:10.1038/s41598-023-37162-5)
Supplement: Supplementary file 7 — Supplementary Table S6. [file 41598_2023_37162_MOESM7_ESM.xlsx]

## Sheet: Sheet1
Supplementary Table S6: GO enrichment analysis results of macrophage-related genes
ONTOLOGY	ID	Description	GeneRatio	BgRatio	pvalue	p.adjust	qvalue	Count
BP	GO:0002275	myeloid cell activation involved in immune response	9/47	93/18800	1.39354e-12	1.65971e-09	1.13831e-09	9
BP	GO:0002366	leukocyte activation involved in immune response	11/47	285/18800	8.60425e-11	2.97339e-08	2.03929e-08	11
BP	GO:0001819	positive regulation of cytokine production	13/47	475/18800	9.34053e-11	2.97339e-08	2.03929e-08	13
BP	GO:0002263	cell activation involved in immune response	11/47	289/18800	9.98621e-11	2.97339e-08	2.03929e-08	11
BP	GO:0002274	myeloid leukocyte activation	10/47	232/18800	2.34266e-10	5.58021e-08	3.82716e-08	10
BP	GO:0002764	immune response-regulating signaling pathway	12/47	482/18800	1.62862e-09	3.2328e-07	2.2172e-07	12
BP	GO:0032731	positive regulation of interleukin-1 beta production	6/47	62/18800	9.70074e-09	1.65051e-06	1.132e-06	6
BP	GO:0032732	positive regulation of interleukin-1 production	6/47	73/18800	2.63149e-08	3.71491e-06	2.54786e-06	6
BP	GO:0050900	leukocyte migration	10/47	384/18800	2.97018e-08	3.71491e-06	2.54786e-06	10
BP	GO:0002253	activation of immune response	10/47	386/18800	3.11915e-08	3.71491e-06	2.54786e-06	10
BP	GO:0031349	positive regulation of defense response	9/47	289/18800	3.45786e-08	3.74392e-06	2.56775e-06	9
BP	GO:0002429	immune response-activating cell surface receptor signaling pathway	9/47	300/18800	4.76503e-08	4.3655e-06	2.99406e-06	9
BP	GO:0002757	immune response-activating signal transduction	9/47	300/18800	4.76503e-08	4.3655e-06	2.99406e-06	9
BP	GO:0042119	neutrophil activation	5/47	41/18800	5.49548e-08	4.67509e-06	3.20639e-06	5
BP	GO:0006909	phagocytosis	9/47	310/18800	6.30904e-08	5.00937e-06	3.43566e-06	9
BP	GO:0002768	immune response-regulating cell surface receptor signaling pathway	9/47	328/18800	1.02099e-07	6.97275e-06	4.78223e-06	9
BP	GO:0097530	granulocyte migration	7/47	154/18800	1.03131e-07	6.97275e-06	4.78223e-06	7
BP	GO:0032103	positive regulation of response to external stimulus	10/47	442/18800	1.10852e-07	6.97275e-06	4.78223e-06	10
BP	GO:0036230	granulocyte activation	5/47	47/18800	1.11236e-07	6.97275e-06	4.78223e-06	5
BP	GO:0002283	neutrophil activation involved in immune response	4/47	19/18800	1.29265e-07	7.69773e-06	5.27946e-06	4
BP	GO:0032611	interleukin-1 beta production	6/47	110/18800	3.08931e-07	1.67244e-05	1.14704e-05	6
BP	GO:0032651	regulation of interleukin-1 beta production	6/47	110/18800	3.08931e-07	1.67244e-05	1.14704e-05	6
BP	GO:0002218	activation of innate immune response	5/47	59/18800	3.55019e-07	1.83838e-05	1.26085e-05	5
BP	GO:0032757	positive regulation of interleukin-8 production	5/47	62/18800	4.56323e-07	2.2645e-05	1.5531e-05	5
BP	GO:0046651	lymphocyte proliferation	8/47	296/18800	6.34019e-07	3.02047e-05	2.07157e-05	8
BP	GO:0032943	mononuclear cell proliferation	8/47	300/18800	7.01563e-07	3.2137e-05	2.2041e-05	8
BP	GO:0032612	interleukin-1 production	6/47	129/18800	7.91753e-07	3.36778e-05	2.30978e-05	6
BP	GO:0032652	regulation of interleukin-1 production	6/47	129/18800	7.91753e-07	3.36778e-05	2.30978e-05	6
BP	GO:0070661	leukocyte proliferation	8/47	330/18800	1.43457e-06	5.89164e-05	4.04075e-05	8
BP	GO:0097529	myeloid leukocyte migration	7/47	229/18800	1.50853e-06	5.96641e-05	4.09204e-05	7
BP	GO:0050670	regulation of lymphocyte proliferation	7/47	230/18800	1.55297e-06	5.96641e-05	4.09204e-05	7
BP	GO:0032944	regulation of mononuclear cell proliferation	7/47	233/18800	1.69294e-06	6.12033e-05	4.1976e-05	7
BP	GO:0050869	negative regulation of B cell activation	4/47	35/18800	1.69581e-06	6.12033e-05	4.1976e-05	4
BP	GO:0050672	negative regulation of lymphocyte proliferation	5/47	84/18800	2.08962e-06	7.31981e-05	5.02026e-05	5
BP	GO:0032945	negative regulation of mononuclear cell proliferation	5/47	85/18800	2.21609e-06	7.54103e-05	5.17198e-05	5
BP	GO:0051250	negative regulation of lymphocyte activation	6/47	161/18800	2.88586e-06	9.54739e-05	6.54803e-05	6
BP	GO:0070663	regulation of leukocyte proliferation	7/47	254/18800	3.00066e-06	9.65887e-05	6.62449e-05	7
BP	GO:0070664	negative regulation of leukocyte proliferation	5/47	91/18800	3.10695e-06	9.73784e-05	6.67865e-05	5
BP	GO:0032635	interleukin-6 production	6/47	172/18800	4.22851e-06	0.000123683	8.48276e-05	6
BP	GO:0032675	regulation of interleukin-6 production	6/47	172/18800	4.22851e-06	0.000123683	8.48276e-05	6
BP	GO:0032755	positive regulation of interleukin-6 production	5/47	97/18800	4.25777e-06	0.000123683	8.48276e-05	5
BP	GO:0050764	regulation of phagocytosis	5/47	99/18800	4.70777e-06	0.000133499	9.15597e-05	5
BP	GO:0002221	pattern recognition receptor signaling pathway	6/47	176/18800	4.82744e-06	0.000133709	9.17037e-05	6
BP	GO:0032677	regulation of interleukin-8 production	5/47	102/18800	5.45185e-06	0.000142282	9.75833e-05	5
BP	GO:0002833	positive regulation of response to biotic stimulus	6/47	180/18800	5.49365e-06	0.000142282	9.75833e-05	6
BP	GO:0032637	interleukin-8 production	5/47	103/18800	5.71935e-06	0.000142282	9.75833e-05	5
BP	GO:0032760	positive regulation of tumor necrosis factor production	5/47	103/18800	5.71935e-06	0.000142282	9.75833e-05	5
BP	GO:0032640	tumor necrosis factor production	6/47	182/18800	5.85374e-06	0.000142282	9.75833e-05	6
BP	GO:0032680	regulation of tumor necrosis factor production	6/47	182/18800	5.85374e-06	0.000142282	9.75833e-05	6
BP	GO:0002444	myeloid leukocyte mediated immunity	5/47	104/18800	5.99703e-06	0.000142849	9.79725e-05	5
BP	GO:0071706	tumor necrosis factor superfamily cytokine production	6/47	187/18800	6.83853e-06	0.000154918	0.00010625	6
BP	GO:1903555	regulation of tumor necrosis factor superfamily cytokine production	6/47	187/18800	6.83853e-06	0.000154918	0.00010625	6
BP	GO:1903557	positive regulation of tumor necrosis factor superfamily cytokine production	5/47	107/18800	6.89393e-06	0.000154918	0.00010625	5
BP	GO:0002269	leukocyte activation involved in inflammatory response	4/47	50/18800	7.25693e-06	0.000160056	0.000109773	4
BP	GO:0002695	negative regulation of leukocyte activation	6/47	193/18800	8.19368e-06	0.00017743	0.00012169	6
BP	GO:0030889	negative regulation of B cell proliferation	3/47	18/18800	1.16389e-05	0.000247535	0.000169771	3
BP	GO:0050866	negative regulation of cell activation	6/47	216/18800	1.55526e-05	0.000324966	0.000222877	6
BP	GO:0071621	granulocyte chemotaxis	5/47	128/18800	1.64988e-05	0.000333052	0.000228422	5
BP	GO:1990266	neutrophil migration	5/47	128/18800	1.64988e-05	0.000333052	0.000228422	5
BP	GO:0045089	positive regulation of innate immune response	5/47	140/18800	2.54282e-05	0.000500559	0.000343306	5
BP	GO:0030595	leukocyte chemotaxis	6/47	236/18800	2.56374e-05	0.000500559	0.000343306	6
BP	GO:0002534	cytokine production involved in inflammatory response	4/47	75/18800	3.65886e-05	0.000691699	0.000474398	4
BP	GO:1900015	regulation of cytokine production involved in inflammatory response	4/47	75/18800	3.65886e-05	0.000691699	0.000474398	4
BP	GO:0002220	innate immune response activating cell surface receptor signaling pathway	3/47	27/18800	4.10668e-05	0.00075247	0.000516078	3
BP	GO:1900017	positive regulation of cytokine production involved in inflammatory response	3/47	27/18800	4.10668e-05	0.00075247	0.000516078	3
BP	GO:0002758	innate immune response-activating signal transduction	3/47	28/18800	4.59142e-05	0.000828543	0.000568252	3
BP	GO:0002683	negative regulation of immune system process	7/47	425/18800	8.27187e-05	0.00147042	0.00100848	7
BP	GO:0002532	production of molecular mediator involved in inflammatory response	4/47	97/18800	0.000100193	0.00175485	0.00120356	4
BP	GO:0060326	cell chemotaxis	6/47	315/18800	0.000127053	0.00219304	0.00150409	6
BP	GO:0071674	mononuclear cell migration	5/47	199/18800	0.000135092	0.00229849	0.00157641	5
BP	GO:0030593	neutrophil chemotaxis	4/47	106/18800	0.00014131	0.0023375	0.00160317	4
BP	GO:0042116	macrophage activation	4/47	106/18800	0.00014131	0.0023375	0.00160317	4
BP	GO:0042554	superoxide anion generation	3/47	43/18800	0.000168475	0.00274868	0.00188517	3
BP	GO:0002685	regulation of leukocyte migration	5/47	218/18800	0.000206647	0.00323916	0.00222157	5
BP	GO:0032609	interferon-gamma production	4/47	117/18800	0.000206697	0.00323916	0.00222157	4
BP	GO:0032649	regulation of interferon-gamma production	4/47	117/18800	0.000206697	0.00323916	0.00222157	4
BP	GO:0001774	microglial cell activation	3/47	47/18800	0.000219816	0.0034	0.00233188	3
BP	GO:0002831	regulation of response to biotic stimulus	6/47	351/18800	0.000228458	0.00348838	0.00239249	6
BP	GO:0002697	regulation of immune effector process	6/47	353/18800	0.000235554	0.0035512	0.00243557	6
BP	GO:0002224	toll-like receptor signaling pathway	4/47	123/18800	0.00025036	0.00372724	0.00255631	4
BP	GO:0045088	regulation of innate immune response	5/47	231/18800	0.000270174	0.00394755	0.00270741	5
BP	GO:0044351	macropinocytosis	2/47	10/18800	0.000271788	0.00394755	0.00270741	2
BP	GO:0006968	cellular defense response	3/47	54/18800	0.000332155	0.00470948	0.00322998	3
BP	GO:0061900	glial cell activation	3/47	54/18800	0.000332155	0.00470948	0.00322998	3
BP	GO:0002699	positive regulation of immune effector process	5/47	248/18800	0.000374474	0.00524705	0.00359866	5
BP	GO:0002886	regulation of myeloid leukocyte mediated immunity	3/47	59/18800	0.000431541	0.00597634	0.00409885	3
BP	GO:0050729	positive regulation of inflammatory response	4/47	145/18800	0.000468021	0.00627416	0.0043031	4
BP	GO:0002430	complement receptor mediated signaling pathway	2/47	13/18800	0.00046885	0.00627416	0.0043031	2
BP	GO:0032494	response to peptidoglycan	2/47	13/18800	0.00046885	0.00627416	0.0043031	2
BP	GO:0031663	lipopolysaccharide-mediated signaling pathway	3/47	62/18800	0.000499414	0.00660891	0.00453269	3
BP	GO:0032613	interleukin-10 production	3/47	63/18800	0.000523468	0.00677664	0.00464773	3
BP	GO:0032653	regulation of interleukin-10 production	3/47	63/18800	0.000523468	0.00677664	0.00464773	3
BP	GO:0072672	neutrophil extravasation	2/47	14/18800	0.00054612	0.00694648	0.00476421	2
BP	GO:0030888	regulation of B cell proliferation	3/47	64/18800	0.000548253	0.00694648	0.00476421	3
BP	GO:1901224	positive regulation of NIK/NF-kappaB signaling	3/47	67/18800	0.000627079	0.0078052	0.00535316	3
BP	GO:1902563	regulation of neutrophil activation	2/47	15/18800	0.000629135	0.0078052	0.00535316	2
BP	GO:0046631	alpha-beta T cell activation	4/47	158/18800	0.000646599	0.00793917	0.00544504	4
BP	GO:0032722	positive regulation of chemokine production	3/47	70/18800	0.000712801	0.00866272	0.00594129	3
BP	GO:0050867	positive regulation of cell activation	6/47	436/18800	0.000721686	0.0086821	0.00595458	6
BP	GO:0050766	positive regulation of phagocytosis	3/47	71/18800	0.000742949	0.00884852	0.00606872	3
BP	GO:0006801	superoxide metabolic process	3/47	72/18800	0.000773897	0.00912585	0.00625893	3
BP	GO:0150076	neuroinflammatory response	3/47	73/18800	0.000805654	0.0094072	0.00645189	3
BP	GO:0030041	actin filament polymerization	4/47	169/18800	0.000831651	0.00961646	0.00659541	4
BP	GO:0043299	leukocyte degranulation	3/47	76/18800	0.000905868	0.0102229	0.00701133	3
BP	GO:0022407	regulation of cell-cell adhesion	6/47	456/18800	0.000911173	0.0102229	0.00701133	6
BP	GO:0002281	macrophage activation involved in immune response	2/47	18/18800	0.000912367	0.0102229	0.00701133	2
BP	GO:0002443	leukocyte mediated immunity	6/47	457/18800	0.000921567	0.0102229	0.00701133	6
BP	GO:0010950	positive regulation of endopeptidase activity	4/47	174/18800	0.000927014	0.0102229	0.00701133	4
BP	GO:0006919	activation of cysteine-type endopeptidase activity involved in apoptotic process	3/47	77/18800	0.000940947	0.0102814	0.00705142	3
BP	GO:0002888	positive regulation of myeloid leukocyte mediated immunity	2/47	19/18800	0.00101808	0.0109237	0.00749199	2
BP	GO:0032930	positive regulation of superoxide anion generation	2/47	19/18800	0.00101808	0.0109237	0.00749199	2
BP	GO:0002577	regulation of antigen processing and presentation	2/47	20/18800	0.0011294	0.01201	0.00823698	2
BP	GO:0019221	cytokine-mediated signaling pathway	6/47	486/18800	0.00126504	0.0133332	0.00914455	6
BP	GO:0010952	positive regulation of peptidase activity	4/47	192/18800	0.00133441	0.0138151	0.009475	4
BP	GO:0006907	pinocytosis	2/47	22/18800	0.00136875	0.0138151	0.009475	2
BP	GO:0006925	inflammatory cell apoptotic process	2/47	22/18800	0.00136875	0.0138151	0.009475	2
BP	GO:0032928	regulation of superoxide anion generation	2/47	22/18800	0.00136875	0.0138151	0.009475	2
BP	GO:0050765	negative regulation of phagocytosis	2/47	22/18800	0.00136875	0.0138151	0.009475	2
BP	GO:0042113	B cell activation	5/47	336/18800	0.00146726	0.0146849	0.0100716	5
BP	GO:0032693	negative regulation of interleukin-10 production	2/47	23/18800	0.00149672	0.0148549	0.0101882	2
BP	GO:0008154	actin polymerization or depolymerization	4/47	199/18800	0.00152212	0.0149822	0.0102755	4
BP	GO:0050864	regulation of B cell activation	4/47	200/18800	0.00155036	0.0151351	0.0103803	4
BP	GO:1903037	regulation of leukocyte cell-cell adhesion	5/47	344/18800	0.00162726	0.0156577	0.0107388	5
BP	GO:0002755	MyD88-dependent toll-like receptor signaling pathway	2/47	24/18800	0.00163019	0.0156577	0.0107388	2
BP	GO:0045765	regulation of angiogenesis	5/47	345/18800	0.00164813	0.0157034	0.0107701	5
BP	GO:1901342	regulation of vasculature development	5/47	351/18800	0.00177751	0.0168017	0.0115234	5
BP	GO:0032642	regulation of chemokine production	3/47	97/18800	0.00183148	0.017147	0.0117602	3
BP	GO:0002237	response to molecule of bacterial origin	5/47	354/18800	0.00184494	0.017147	0.0117602	5
BP	GO:0032479	regulation of type I interferon production	3/47	98/18800	0.00188603	0.017147	0.0117602	3
BP	GO:0032602	chemokine production	3/47	98/18800	0.00188603	0.017147	0.0117602	3
BP	GO:0032606	type I interferon production	3/47	98/18800	0.00188603	0.017147	0.0117602	3
BP	GO:0042100	B cell proliferation	3/47	100/18800	0.00199814	0.0180286	0.0123649	3
BP	GO:0001818	negative regulation of cytokine production	5/47	363/18800	0.00205851	0.0184337	0.0126427	5
BP	GO:0071222	cellular response to lipopolysaccharide	4/47	217/18800	0.00208814	0.0185596	0.012729	4
BP	GO:0050830	defense response to Gram-positive bacterium	3/47	104/18800	0.00223463	0.0197144	0.013521	3
BP	GO:0062207	regulation of pattern recognition receptor signaling pathway	3/47	106/18800	0.00235911	0.0206596	0.0141693	3
BP	GO:0001773	myeloid dendritic cell activation	2/47	29/18800	0.00237903	0.0206819	0.0141846	2
BP	GO:0071219	cellular response to molecule of bacterial origin	4/47	229/18800	0.00253764	0.0216499	0.0148485	4
BP	GO:0007159	leukocyte cell-cell adhesion	5/47	381/18800	0.00253931	0.0216499	0.0148485	5
BP	GO:0007202	activation of phospholipase C activity	2/47	30/18800	0.00254491	0.0216499	0.0148485	2
BP	GO:1901222	regulation of NIK/NF-kappaB signaling	3/47	110/18800	0.00262081	0.0221375	0.0151829	3
BP	GO:0002703	regulation of leukocyte mediated immunity	4/47	236/18800	0.00282849	0.0237235	0.0162707	4
BP	GO:0033028	myeloid cell apoptotic process	2/47	32/18800	0.00289257	0.0240913	0.0165229	2
BP	GO:0050727	regulation of inflammatory response	5/47	394/18800	0.00293414	0.0242678	0.016644	5
BP	GO:0040013	negative regulation of locomotion	5/47	396/18800	0.00299862	0.0246301	0.0168924	5
BP	GO:0050858	negative regulation of antigen receptor-mediated signaling pathway	2/47	33/18800	0.0030743	0.0249081	0.0170831	2
BP	GO:0055094	response to lipoprotein particle	2/47	33/18800	0.0030743	0.0249081	0.0170831	2
BP	GO:0050851	antigen receptor-mediated signaling pathway	4/47	244/18800	0.00318804	0.0256551	0.0175954	4
BP	GO:0090322	regulation of superoxide metabolic process	2/47	34/18800	0.00326125	0.0260681	0.0178787	2
BP	GO:0002446	neutrophil mediated immunity	2/47	35/18800	0.00345341	0.0274201	0.018806	2
BP	GO:0071402	cellular response to lipoprotein particle stimulus	2/47	36/18800	0.00365075	0.028795	0.0197489	2
BP	GO:0043280	positive regulation of cysteine-type endopeptidase activity involved in apoptotic process	3/47	125/18800	0.00375912	0.0292621	0.0200693	3
BP	GO:0050868	negative regulation of T cell activation	3/47	125/18800	0.00375912	0.0292621	0.0200693	3
BP	GO:0071216	cellular response to biotic stimulus	4/47	256/18800	0.00378417	0.0292659	0.0200719	4
BP	GO:0045730	respiratory burst	2/47	37/18800	0.00385324	0.0296078	0.0203064	2
BP	GO:0002696	positive regulation of leukocyte activation	5/47	421/18800	0.00389393	0.0297287	0.0203893	5
BP	GO:0050852	T cell receptor signaling pathway	3/47	127/18800	0.00393026	0.0298149	0.0204484	3
BP	GO:0030217	T cell differentiation	4/47	263/18800	0.00416478	0.031394	0.0215315	4
BP	GO:0097242	amyloid-beta clearance	2/47	39/18800	0.00427357	0.0319089	0.0218846	2
BP	GO:0050853	B cell receptor signaling pathway	3/47	131/18800	0.00428666	0.0319089	0.0218846	3
BP	GO:0010863	positive regulation of phospholipase C activity	2/47	40/18800	0.00449136	0.0330198	0.0226465	2
BP	GO:0046633	alpha-beta T cell proliferation	2/47	40/18800	0.00449136	0.0330198	0.0226465	2
BP	GO:0034122	negative regulation of toll-like receptor signaling pathway	2/47	41/18800	0.00471419	0.0344454	0.0236242	2
BP	GO:0032689	negative regulation of interferon-gamma production	2/47	42/18800	0.00494205	0.0352454	0.0241729	2
BP	GO:0034142	toll-like receptor 4 signaling pathway	2/47	42/18800	0.00494205	0.0352454	0.0241729	2
BP	GO:0046636	negative regulation of alpha-beta T cell activation	2/47	42/18800	0.00494205	0.0352454	0.0241729	2
BP	GO:1900274	regulation of phospholipase C activity	2/47	42/18800	0.00494205	0.0352454	0.0241729	2
BP	GO:0051258	protein polymerization	4/47	277/18800	0.00500228	0.0354626	0.0243219	4
BP	GO:0007015	actin filament organization	5/47	450/18800	0.00515679	0.0363417	0.0249248	5
BP	GO:0002687	positive regulation of leukocyte migration	3/47	141/18800	0.0052617	0.0366473	0.0251344	3
BP	GO:0038061	NIK/NF-kappaB signaling	3/47	141/18800	0.0052617	0.0366473	0.0251344	3
BP	GO:0050856	regulation of T cell receptor signaling pathway	2/47	44/18800	0.00541274	0.0374801	0.0257056	2
BP	GO:2001056	positive regulation of cysteine-type endopeptidase activity	3/47	143/18800	0.0054714	0.0376672	0.0258339	3
BP	GO:1903038	negative regulation of leukocyte cell-cell adhesion	3/47	144/18800	0.00557811	0.0380549	0.0260998	3
BP	GO:0032620	interleukin-17 production	2/47	45/18800	0.00565552	0.0380549	0.0260998	2
BP	GO:0032660	regulation of interleukin-17 production	2/47	45/18800	0.00565552	0.0380549	0.0260998	2
BP	GO:1902622	regulation of neutrophil migration	2/47	45/18800	0.00565552	0.0380549	0.0260998	2
BP	GO:0022409	positive regulation of cell-cell adhesion	4/47	291/18800	0.00594647	0.0397879	0.0272884	4
BP	GO:0008360	regulation of cell shape	3/47	151/18800	0.00636025	0.0423187	0.0290241	3
BP	GO:0051056	regulation of small GTPase mediated signal transduction	4/47	299/18800	0.00653613	0.0432474	0.029661	4
BP	GO:0043300	regulation of leukocyte degranulation	2/47	49/18800	0.00667559	0.0439262	0.0301266	2
BP	GO:0043303	mast cell degranulation	2/47	50/18800	0.00694273	0.0454329	0.03116	2
BP	GO:0007162	negative regulation of cell adhesion	4/47	305/18800	0.00700309	0.0455775	0.0312591	4
BP	GO:0043124	negative regulation of I-kappaB kinase/NF-kappaB signaling	2/47	51/18800	0.00721467	0.0464469	0.0318554	2
BP	GO:0043277	apoptotic cell clearance	2/47	51/18800	0.00721467	0.0464469	0.0318554	2
BP	GO:0043410	positive regulation of MAPK cascade	5/47	491/18800	0.00740589	0.0472097	0.0323786	5
BP	GO:0002279	mast cell activation involved in immune response	2/47	52/18800	0.00749137	0.0472097	0.0323786	2
BP	GO:0002448	mast cell mediated immunity	2/47	52/18800	0.00749137	0.0472097	0.0323786	2
BP	GO:0070372	regulation of ERK1 and ERK2 cascade	4/47	311/18800	0.00749172	0.0472097	0.0323786	4
CC	GO:0030667	secretory granule membrane	8/48	312/19594	8.19635e-07	7.70456e-05	5.86686e-05	8
CC	GO:0101002	ficolin-1-rich granule	6/48	185/19594	5.76613e-06	0.000271008	0.000206367	6
CC	GO:0101003	ficolin-1-rich granule membrane	3/48	61/19594	0.000449405	0.0140814	0.0107226	3
CC	GO:0034774	secretory granule lumen	5/48	322/19594	0.00111509	0.0187067	0.0142447	5
CC	GO:0060205	cytoplasmic vesicle lumen	5/48	325/19594	0.00116198	0.0187067	0.0142447	5
CC	GO:0031983	vesicle lumen	5/48	327/19594	0.00119404	0.0187067	0.0142447	5
CC	GO:0005884	actin filament	3/48	113/19594	0.00267446	0.0359142	0.0273479	3
CC	GO:1904813	ficolin-1-rich granule lumen	3/48	124/19594	0.00347649	0.0408487	0.0311054	3
MF	GO:0140375	immune receptor activity	5/46	148/18410	3.29806e-05	0.00488112	0.00322862	5
MF	GO:0016504	peptidase activator activity	3/46	43/18410	0.000167983	0.0124307	0.0082223	3
MF	GO:0004875	complement receptor activity	2/46	12/18410	0.000396743	0.0146795	0.00970976	2
MF	GO:0032396	inhibitory MHC class I receptor activity	2/46	12/18410	0.000396743	0.0146795	0.00970976	2
MF	GO:0003779	actin binding	6/46	439/18410	0.000742026	0.0171479	0.0113425	6
MF	GO:0008656	cysteine-type endopeptidase activator activity involved in apoptotic process	2/46	17/18410	0.00081105	0.0171479	0.0113425	2
MF	GO:0032393	MHC class I receptor activity	2/46	17/18410	0.00081105	0.0171479	0.0113425	2
MF	GO:0016505	peptidase activator activity involved in apoptotic process	2/46	20/18410	0.00112769	0.0189741	0.0125505	2
MF	GO:0030695	GTPase regulator activity	6/46	488/18410	0.00128204	0.0189741	0.0125505	6
MF	GO:0060589	nucleoside-triphosphatase regulator activity	6/46	488/18410	0.00128204	0.0189741	0.0125505	6
MF	GO:0019865	immunoglobulin binding	2/46	24/18410	0.00162773	0.0219004	0.0144861	2
MF	GO:0038187	pattern recognition receptor activity	2/46	26/18410	0.00191063	0.0235645	0.0155868	2
MF	GO:0042887	amide transmembrane transporter activity	2/46	35/18410	0.00344831	0.0392576	0.025967	2
MF	GO:0043028	cysteine-type endopeptidase regulator activity involved in apoptotic process	2/46	40/18410	0.00448477	0.0474104	0.0313597	2
