# Supplementary material for: Identification of macrophage-related genes in sepsis-induced ARDS using bioinformatics and machine learning
Source: Sci Rep. 2023 Jun 19;13:9876. doi: 10.1038/s41598-023-37162-5 (PMC10279743; doi:10.1038/s41598-023-37162-5)
Supplement: Supplementary file 8 — Supplementary Table S7. [file 41598_2023_37162_MOESM8_ESM.xlsx]

## Sheet: Sheet1
Supplementary Table S7: KEGG enrichment analysis results of macrophage-related genes
ID	Description	GeneRatio	BgRatio	pvalue	p.adjust	qvalue	Count
hsa05134	Legionellosis	4/26	57/8191	2.81113e-05	0.00387937	0.00304786	4
hsa05133	Pertussis	4/26	76/8191	8.76442e-05	0.00604745	0.00475124	4
hsa04613	Neutrophil extracellular trap formation	5/26	190/8191	0.000281886	0.0129668	0.0101875	5
hsa04380	Osteoclast differentiation	4/26	128/8191	0.000651548	0.0167606	0.0131681	4
hsa05135	Yersinia infection	4/26	137/8191	0.00084126	0.0167606	0.0131681	4
hsa05131	Shigellosis	5/26	247/8191	0.00093696	0.0167606	0.0131681	5
hsa04936	Alcoholic liver disease	4/26	142/8191	0.000962066	0.0167606	0.0131681	4
hsa05132	Salmonella infection	5/26	249/8191	0.000971627	0.0167606	0.0131681	5
hsa04662	B cell receptor signaling pathway	3/26	82/8191	0.00212953	0.0326528	0.025654	3
hsa04621	NOD-like receptor signaling pathway	4/26	184/8191	0.00250195	0.034527	0.0271265	4
hsa05130	Pathogenic Escherichia coli infection	4/26	197/8191	0.00320374	0.0378082	0.0297043	4
hsa05150	Staphylococcus aureus infection	3/26	96/8191	0.00333617	0.0378082	0.0297043	3
hsa05146	Amoebiasis	3/26	102/8191	0.00395892	0.0378082	0.0297043	3
hsa04015	Rap1 signaling pathway	4/26	210/8191	0.00403028	0.0378082	0.0297043	4
hsa04620	Toll-like receptor signaling pathway	3/26	104/8191	0.00418122	0.0378082	0.0297043	3
hsa05417	Lipid and atherosclerosis	4/26	215/8191	0.00438355	0.0378082	0.0297043	4
hsa04960	Aldosterone-regulated sodium reabsorption	2/26	37/8191	0.00602722	0.0489269	0.0384399	2
